# Supplementary material for: Microbiome gut community structure and functionality are associated with symptom severity in non-responsive celiac disease patients undergoing a gluten-free diet
Source: mSystems. 2025 Jun 6;10(7):e00143-25. doi: 10.1128/msystems.00143-25 (PMC12282095; doi:10.1128/msystems.00143-25)
Supplement: Data S2 — HPLC results. [file msystems.00143-25-s0002.xlsx]

## Sheet: Negative
Mz	Rt(min)	Metabolite name	Adduct type	Identification type	MSI Level	Formula	INCHIKEY	1796-001	1797-001	1798-001	1799-001	1800-001	1801-001	1802-001	1803-001	1805-001	1807-001	1808-001	1809-001	1811-001	1812-001	1813-001	1814-001	1815-001	1816-001	1819-001	1820-001	1823-001	1824-001	1826-001	1827-001	1830-001	1831-001	1832-001	1834-001	1835-001	1837-001	1838-001	1840-001	1841-001	1843-001	1844-001	1845-001	1846-001	1847-001	1848-001
341.214	1.072	(15:3)-Anacardic acid	[M-H]-	m/z, MS/MS	2a	C22H30O3	QUVGEKPNSCFQIR-UTOQUPLUSA-N	1453.46	115.668	337736	399.307	138.159	2181.22	13.0532	971	20264	592.842	277909	23.9755	5298.64	44216.9	4527.57	147198	319.903	604.247	37984.4	74.8298	631.231	385.48	365.901	117.293	305147	7435.8	1854.55	134.764	42.651	1861.26	8708.15	687.108	2908.22	160.214	2346.41	3606.98	63881.8	791.696	422.755
190.052	2.084	(2-oxo-2,3-dihydro-1H-indol-3-yl)acetic acid	[M-H]-	m/z, RT	2b	C10H9NO3	ILGMGHZPXRDCCS-UHFFFAOYSA-N	69025.8	404620	234076	44731.4	94070.2	6940.83	24604.4	2747.38	291659	138610	35754	162875	23387.1	73852.9	65729.4	42390.4	8946.44	24572.6	4273.27	82950.4	9002.88	5.2209	8.3631	521598	94265.3	2085.58	527133	179.385	524977	226467	712735	6064.02	5459.45	41012	113517	371.51	3357.23	8.52784	8.24373
145.042	6.614	[(1-Benzyl-1H-indazol-3-yl)oxy]acetic acid	[M-H]-	m/z, MS/MS	2a	C16H14N2O3	BYFMCKSPFYVMOU-UHFFFAOYSA-N	6632.88	3209.12	9003.3	3677.63	7490.18	7922.78	9579.2	4093.22	8250.26	6292.68	9895.54	8564.43	4579.89	5358.84	12037.7	6820.28	4591.88	3603.83	7386.68	7850.43	5315.08	7713.42	6749.39	5566.46	4597.07	8536.95	4934.62	11786.6	8570.84	4115.29	6271.48	6845	7568.34	1605.4	9636.83	11081.7	8891.54	6829.82	9024.97
209.068	1.706	1,3,7-Trimethyluric acid	[M-H]-	m/z, MS/MS, RT	1	C8H10N4O3	BYXCFUMGEBZDDI-UHFFFAOYSA-N	7	93	7	15982.1	209	7	7	7	29236.1	2262.13	7	1660	7	144	7	618	7	452	115	103	7	329	793	950	165	79	1487	18530.1	7975.13	7	1658	7	458	7	776	7	113	112	7
85.0345	1.759	1,4-Butynediol	[M-H]-	m/z, RT	2b	C4H6O2	DLDJFQGPPSQZKI-UHFFFAOYSA-N	1163.72	348.327	1256.64	441.237	2051.91	973.181	1868.03	1700.93	450.878	1000.79	1107.04	499.181	1053.29	359.61	1409.11	1104.43	498.76	685.451	597.772	1408.4	601.752	871.024	1553.56	2416.69	847.732	611.86	525.51	1153.91	781.811	1284.86	910.13	938	1113.05	477.029	1934.87	804.412	998.398	901.402	495.416
163.061	6.993	1,5-Anhydrosorbitol	[M-H]-	m/z, RT	2b	C6H12O5	MPCAJMNYNOGXPB-UHFFFAOYSA-N	332.911	440.662	376.021	213.417	536.199	977.176	547.902	500.833	447.697	666.485	719.288	468.59	547.208	469.174	486.248	929.55	356.903	371.765	551.897	564.54	533.012	414.811	360.564	544.921	589.845	1049.09	454.196	393.258	397.343	299.756	428.083	267.85	456	247.448	446.877	268.305	684.636	359.231	519.753
391.1132_195.0531	4.365	1,7-Dimethyluric acid	[2M-H]-_[M-H]-	m/z, MS/MS	2a	C7H8N4O3	NOFNCLGCUJJPKU-UHFFFAOYSA-N	999508	428044	32256.6	196000	55665.9	239159	912614	85298.2	153477	159662	386342	834142	22873.1	29804.6	1.26945e+06	636455	4394.33	194579	136431	129503	16983.3	52574.1	175189	229746	6167.4	566449	419936	74227.5	99983.3	361411	153082	693488	2394.35	867626	2683.45	12124.9	369484	110310	12596
187.134	1.343	10-Hydroxydecanoic acid	[M-H]-	m/z, RT	2b	C10H20O3	YJCJVMMDTBEITC-UHFFFAOYSA-N	1676.45	3298.83	915.95	2064.52	6453.4	4804.94	2078.1	2564.82	2123.26	5952.56	4204.93	1471.04	2902.44	4541.35	1497.1	224.747	1295.72	2157.81	8635.83	3876.15	12015.9	3812.48	6427.1	2475.14	522.768	1282.81	2455.38	2385.31	4517.82	2347.5	4607.48	10216.2	2891.83	12086.2	1978.39	2517	3388.84	831.907	1630.8
389.271	1.283	12-Ketodeoxycholic acid	[M-H]-	m/z, MS/MS	2a	C24H38O4	CVNYHSDFZXHMMJ-VPUMZWJWSA-N	157650	214094	658527	201230	205694	226144	80149.7	327544	69877.7	279808	140878	387767	19929.8	310653	115485	1064.28	630271	313355	182776	256053	253862	80723.6	86309.6	19758.8	96037.3	457778	232038	137473	263416	37079.7	496.189	223481	181.828	364337	12.9877	5138.76	334987	14570.8	312525
295.229	1.107	13-Hydroxy-9Z,11E-octadecadienoic acid	[M-H]-	m/z, MS/MS	2a	C18H32O3	HNICUWMFWZBIFP-BSZOFBHHSA-N	102761	631603	68050.3	224931	628403	53453.6	3.85168e+06	153425	877072	104740	56113.3	583679	209023	70465.9	55138	2112.44	329960	57317.8	19337.8	85485.7	559107	256174	8007.46	588133	70589.6	15645	150131	810507	659956	84268.8	8.41513	38860.7	5341.12	818175	3345.4	10528.6	167875	15633.7	234467
257.081	5.03	1-Methylpseudouridine	[M-H]-	m/z, RT	2b	C10H14N2O6	UVBYMVOUBXYSFV-XUTVFYLZSA-N	7.20185	682.143	573.238	160.052	485.225	398.799	721.114	388.738	452.612	257.611	486.65	212.926	908.749	760.145	732.593	1751.31	222.596	399.118	380.548	212.111	7.23539	196.521	371	232.546	9.48623	371.937	167.318	143.96	9.03068	142.532	646.092	245.707	960.482	275.344	1188.55	402.777	168.292	204.109	237.807
108.021	5.736	1-Methylxanthine	[M-H-C2H3NO]-	m/z, MS/MS	2a	C6H6N4O2	MVOYJPOZRLFTCP-UHFFFAOYSA-N	13408.7	18691.3	10788.1	11812.9	21165.8	14923.8	20099.2	10743.5	5044.09	20306.3	9929.31	23221.7	6520.2	7745.6	3884.19	43324.4	6206.71	18985.2	17988.5	49806	13159.6	14999.6	19787.7	16527.2	1346.54	12223.1	12111.4	23766.8	7388.21	16440.3	16405.6	13554.8	25451.6	16151.3	12776.6	19072.5	22976.6	14930	3515.9
483.273	5.6	1-Palmitoyl-2-hydroxy-sn-glycero-3-phospho-(1'-rac-glycerol)	[M-H]-	m/z, MS/MS	2a	C22H45O9P	BVJSKAUUFXBDOB-BPGUCPLFSA-N	115445	636996	149426	112696	39621.9	30395	95882	53824.5	36466.6	180674	78679.9	190076	83732.7	206064	95751.4	53857.6	91180.5	83707	62129.9	32136.7	152595	125797	69104.3	197238	30639.2	198617	212627	53195.1	77702.8	124979	7.99854	364115	411.454	185935	8.2894	58921.8	22841.4	24295.3	21757.7
153.019	2.599	2,3-Dihydroxybenzoic acid A	[M-H]-	m/z, RT	2b	C7H6O4	GLDQAMYCGOIJDV-UHFFFAOYSA-N	3056.78	5507.03	1524.66	1863.28	2741	2338.87	4639.11	5872.13	1839.28	2698.96	1980.66	1717.84	3405.8	1758.05	1382.02	7562.97	1175.2	1352.86	2047.49	4788.08	1799.78	2680.12	3162.14	2953.44	1776.04	4769.31	7159.31	4770.96	6298.88	1278.76	3489.83	6928.81	2993.88	2267.19	4373.52	1722.16	3586.76	5625.59	828.466
189.09	10.019	2,6-Diaminopimelic acid	[M-H]-	m/z, RT	2b	C7H14N2O4	GMKMEZVLHJARHF-UHFFFAOYSA-N	171.873	28.4243	100.356	46.0904	630.002	444.585	255.928	221.233	87.2764	205.645	164.906	127.981	115	45.4036	62.8029	483.521	50.0342	275.726	66.5331	296.54	42.5646	189.499	1004.69	63.7764	47.8547	44.7392	49.3056	63.7537	97.5505	615.223	103.687	99.9631	237.002	68.2064	143.189	604.83	174.44	4536.51	81.0075
160.041	1.55	2,8-Quinolinediol	[M-H]-	m/z, MS/MS, RT	1	C9H7NO2	ZXZKYYHTWHJHFT-UHFFFAOYSA-N	346.423	24068.8	414.457	1835.24	475	22030.1	4918.42	9245.19	171.664	164	43094.9	162.999	7982.01	934.54	189.006	137.101	315913	295.758	237.385	3292.59	22114.7	230.616	459.731	3828.98	120.351	687.575	8556.57	1577.92	2803.71	342.737	135.247	126.959	2059.98	10662.5	311.901	326.942	57378.4	187.126	247.735
144.046	6.327	2-[4-(Acetylamino)phenyl]-4-quinolinecarboxylic acid	[M-H]-	m/z, MS/MS	2a	C18H14N2O3	ZCKWIRNYRQKPNV-UHFFFAOYSA-N	3054.21	2619.93	15344.8	1055.35	6745.11	522.966	2673	6386.14	10686.4	1630.52	1113.09	6353.08	4878.78	8654.57	556.426	604.165	575.303	1195.42	371.553	727.024	6059.3	11817.9	12503.4	13757.3	858.183	1941.82	4644.49	1056.51	2912.37	443.667	8446.65	8977.5	406.11	2781.79	911.997	250.473	3273.27	5838.36	717.093
228.052	7.945	2-{[2-Hydroxy-1,1-bis(hydroxymethyl)ethyl]ammonio}ethanesulfonate	[M-H]-	m/z, RT	2b	C6H15NO6S	JOCBASBOOFNAJA-UHFFFAOYSA-N	300.89	84.6174	245.226	56.4138	127.923	211.423	165.83	90.8514	155.385	639.196	249.194	130.36	325.513	101.218	266.107	356.379	75.3782	92.0368	613.22	417.569	90.6902	244.729	1058.69	145.17	183	89.3369	89.1303	89.4508	282.286	402.646	163.723	56.0014	341.964	90.1007	266.824	930.836	255.169	1122.85	156.983
166.044	1.405	2-Amino-3-methoxybenzoic acid	[M-H]-	m/z, RT	2b	C8H9NO3	SXOPCLUOUFQBJV-UHFFFAOYSA-N	97.5717	1484.53	49.3189	7412.28	34.0212	400.777	12411.9	1921.79	341.418	254.202	496	545.627	836.058	796.724	81.1764	583.56	250.068	114.764	163.214	715.45	75.8212	1308.84	1592.77	633.154	133.624	306.825	34.4544	504.265	11583	47.2867	277.765	504.619	159.763	569.051	249.276	833.19	241.109	23103.6	1356.84
137.036	3.75	2-Aminonicotinic acid	[M-H]-	m/z, MS/MS	2a	C6H6N2O2	KPIVDNYJNOPGBE-UHFFFAOYSA-N	205699	97629.5	118217	92663.4	101983	190519	158493	57560.1	102953	206770	245541	75845	92822.6	112608	71689.2	107106	191116	101507	260101	207685	93267.5	87074.7	115057	258429	57778.3	162145	200608	84494.4	130079	247651	163964	186474	94932.1	277947	143638	119669	67064.7	128724	44239.7
108.051	2.669	2-Aminophenol	[M-H]-	m/z, RT	2b	C6H7NO	CDAWCLOXVUBKRW-UHFFFAOYSA-N	8404.88	5988.57	6818.31	4229.55	6683.23	4046.27	8229.57	4009.17	11245.5	3022.61	5815.09	8238.42	4900	1394.94	3885.5	1781.32	1604.72	2881.88	9418.74	4057.47	5509.53	8489.94	4880.06	4386.1	3632.06	474.075	8668.06	5189.65	4512.41	3551.87	11733.2	7080.42	7176.17	1836.64	12786.2	5213.99	6814.19	1649.1	3952.02
226.084	6.094	2'-Deoxycytidine	[M-H]-	m/z, RT	2b	C9H13N3O4	CKTSBUTUHBMZGZ-SHYZEUOFSA-N	315.273	6736.95	752.331	1168.09	978.881	2690.39	5023.14	533.361	501.668	2843.66	647.468	674.533	727.38	854.204	338.888	1305.38	191.326	523.758	2908.52	498.571	2837.57	843.653	275.599	148.728	273.457	291.161	1937.69	452.618	780.085	1095.85	2521.21	728	504.754	1219.22	726.142	794.952	1409.41	251.218	254.167
133.05	3.812	2-Deoxyribose	[M-H]-	m/z, RT	2b	C5H10O4	ASJSAQIRZKANQN-CRCLSJGQSA-N	18792.5	3203.41	2942.51	4169.19	6224.51	25519	19620.6	5899.26	6674.2	44260.9	26175.7	15449.5	4966.32	5565.64	4471.39	16221.4	4403.77	6643.27	9152.24	11479.5	12738.4	7104.78	38515.8	20944.8	4399.99	4826.76	21527.2	7586.13	9283	30819.3	11435.8	13190	8256.53	7174.34	31618.7	24159.2	16686.6	16762.6	7344.22
227.067	3.146	2-Deoxyuridine	[M-H]-	m/z, RT	2b	C9H12N2O5	MXHRCPNRJAMMIM-SHYZEUOFSA-N	22942.2	144536	40628.4	72259.6	34384	78005.2	115843	9932.97	17822.4	105384	39650.7	96357.2	27566.8	77831.4	14141.5	35747	26748.8	91450.4	151279	23081.6	131077	86416.2	8338.81	10903.4	21808	17406.8	52874.2	24491	26980.1	137830	73744	30549.6	65194.7	102661	7813.33	22853.7	48362.7	6568.58	13781
309.176	1.145	2-Dodecoxyethyl hydrogen sulfate	[M-H]-	m/z, MS/MS	2a	C14H30O5S	QTDIEDOANJISNP-UHFFFAOYSA-N	294727	386158	53678.3	115238	100949	102264	105378	166528	102433	79210.4	215618	37698.7	52766.2	56920.2	40338.4	244.867	82055.4	46012	53979.2	91199.9	60134	357038	35851.7	108541	52639.7	90129.8	44655.5	71235.7	74985.3	29097.3	8.40274	18245.4	70.1976	67070.2	8.53234	30713.7	29632.8	9011.42	186165
121.031	1.288	2-Hydroxybenzaldehyde	[M-H]-	m/z, RT	2b	C7H6O2	SMQUZDBALVYZAC-UHFFFAOYSA-N	819.746	4089.5	522.227	2575.59	7890.65	1402.65	5123.29	28559.4	1055.75	2069.65	1431.89	7976.05	492.123	2949.01	437.438	8314.96	1688.56	425.112	660.527	604.462	6424.49	2595.83	6316.4	4503.41	893.241	1740	5583.91	1740.81	1373.72	657.637	1547.01	3910.4	1241.97	1242.14	2441.37	1306.4	1944.43	13003.7	1128.52
163.044	1.605	2-Hydroxycinnamic acid	[M-H]-	m/z, RT	2b	C9H8O3	PMOWTIHVNWZYFI-AATRIKPKSA-N	613.941	572.389	542.959	217.302	1193.95	544.979	1678.84	1265.75	525.187	592.202	892.132	1395.05	383.61	539.731	531.725	1333.22	272.808	558.533	480.659	982.592	655.077	1526.18	1582.19	934.966	304.116	476.065	434.204	1319.01	487.017	719.398	704	925.966	954.504	710.228	994.81	1118.06	1578.98	939.216	653.617
103.039	2.662	2-Hydroxyisobutyric acid	[M-H]-	m/z, RT	2b	C4H8O3	BWLBGMIXKSTLSX-UHFFFAOYSA-N	5098.95	3651.64	1668.06	2873.57	62084.3	2929.25	3987.27	32454.3	1988.66	4242.55	2386.95	13603.1	1506.27	4500.38	3180.34	7273.99	3857.43	2395.8	5994.67	512554	1999.88	24465.7	17673.8	7404.69	1356.63	8921.91	2709.18	67590.1	2842.97	6848.2	4693.63	8110.89	177634	4630	2849.28	3876.49	63706.1	13069.9	4933.01
138.021	7.449	2-Hydroxynicotinic acid	[M-H]-	m/z, RT	2b	C6H5NO3	UEYQJQVBUVAELZ-UHFFFAOYSA-N	6007.02	538.107	372.356	654.335	662.55	434.584	1720.76	395.893	3369.69	3170.96	5636	596.376	924.51	2136.73	3053.44	681.886	6738.9	6142.15	6892.38	567.768	1306	2022.94	3916.35	3921.46	1072.99	359.066	3634.46	770.961	428.555	26440.7	728.989	1157.71	675.827	1295.46	1544.48	18567	515.794	1511.81	2798.69
271.227	1.255	2-Hydroxypalmitic acid	[M-H]-	m/z, MS/MS	2a	C16H32O3	JGHSBPIZNUXPLA-UHFFFAOYSA-N	331844	64240.4	46783.6	126322	539114	337127	144938	44901.4	68651.6	362526	203960	306891	148401	38097.7	63248.6	309.689	37516.1	405655	304801	146654	31326.1	49922.3	958030	576054	219674	25411.9	213832	99411	46125.7	535994	8.66265	293232	8.36713	34625.9	8.48745	875078	63688.6	774206	185664
151.029	1.6	2-Hydroxyphenylacetic acid	[M-H]-	m/z, RT	2b	C8H8O3	CCVYRRGZDBSHFU-UHFFFAOYSA-N	12777.5	30748.1	5674.41	67534.2	10055.7	6083.72	23406	7344.46	11275	25294.2	9195.1	118214	1101.47	87538.3	54.3276	13054.6	23357.7	9489.99	5271.63	16620.4	13055.1	37253.4	59172.1	27855	77.3365	19047.2	127319	149647	47551.6	13853	100959	34773	2105.34	54627.5	8731.99	13658	5363	6258.12	7.31683
144.047	1.227	2-Hydroxyquinoline	[M-H]-	m/z, RT	2b	C9H7NO	LISFMEBWQUVKPJ-UHFFFAOYSA-N	335.171	556.499	60.1297	229.734	956.465	418.302	455	64339.1	266.411	1243.72	287.068	151141	127.907	564.499	116.011	3421.16	422.335	340.344	300.778	2706	159.802	1457.49	5720.09	438.323	170.548	868.034	288.286	2393.91	236.311	524.965	658.954	753.094	30773.1	12829.5	163.948	391.289	4019.61	18176.8	398.853
193.037	8.715	2-Ketogluconic acid	[M-H]-	m/z, RT	2b	C6H10O7	VBUYCZFBVCCYFD-JJYYJPOSSA-N	5994.41	458.527	2025.92	384.334	5095.46	1116.52	10654.9	21465.7	960.366	9160.87	5295.72	11136.8	3061.3	887.554	979.031	17459.9	343.118	3322	2038.36	11908.9	685.719	11813.4	1290.03	7105.88	530.433	1250.11	2656.11	21217.8	4053.04	7408.96	713.966	2325.01	12095.7	8059.1	1085.63	6325.74	15484.9	50521.7	926.527
145.048	2.327	2-Methylglutaric acid	[M-H]-	m/z, MS/MS, RT	1	C6H10O4	AQYCMVICBNBXNA-UHFFFAOYSA-N	40856.2	1614.61	78863.3	2693.91	38579.4	120243	16676.3	39665.3	27287.1	72946.4	140656	7053.62	34876	15869.7	86994.7	35006	16071.8	23225.4	26232.6	47400.1	12857	12022.5	72597.4	14957.9	53900.2	16560.3	9819.58	37139	46020.7	79379.8	18860	10174	63911.1	7044.13	75968.7	237172	66116	28961.3	47461.9
130.05	5.351	2-Propanamidoacetic acid	[M-H]-	m/z, RT	2b	C5H9NO3	WOMAZEJKVZLLFE-UHFFFAOYSA-N	624.829	256.728	115.611	115.957	359	336.325	214.844	230.128	599.358	514.509	395.225	480.807	96.8411	198.074	218.416	875.968	241.002	284.822	378.458	805.483	304.559	404.22	648.01	303.729	163.63	169.258	399.012	448.924	264.47	362.71	545.509	255.403	732.405	672.682	342.64	611.74	528.012	2270.72	262.5
154.063	7.691	3-(1-Pyrazolyl)-alanine	[M-H]-	m/z, RT	2b	C6H9N3O2	PIGOPELHGLPKLL-YFKPBYRVSA-N	155.135	178.161	291.258	172.541	208.864	1762.03	1023.12	121.48	1041.25	202.345	128.851	101.345	228	113.718	198.009	825.701	120.572	1373.22	1777.31	503.283	215.452	147.139	164.051	553.263	702.483	134.569	1030.31	94.6242	681.479	331.031	128.776	2614.44	179.466	234.41	1672.05	267.645	1888.4	298.799	178.566
165.057	1.403	3-(3-Hydroxyphenyl)propionic acid	[M-H]-	m/z, RT	2b	C9H10O3	QVWAEZJXDYOKEH-UHFFFAOYSA-N	9851.2	15347.7	7332.27	15833.2	7728.79	16510.9	11497.8	8225.56	10314.2	10384	21885.6	54417.7	20391.7	19020.7	6343.95	11695.9	11036	2527.3	3518.11	6904.56	14581.4	6272.01	7103.39	543319	3508.84	16409.1	764852	7676.28	10761.4	12102.5	96337.8	22310.6	21819.7	7093.33	24934.4	4209.62	8691.71	4787.85	15793.7
123.045	2.345	3-(Hydroxymethyl)phenol	[M-H]-	m/z, RT	2b	C7H8O2	OKVJCVWFVRATSG-UHFFFAOYSA-N	789.039	383.326	968.866	190.576	943.301	649.12	12631.1	655.616	444.067	649.931	903.077	317.195	698.656	329.897	935.597	112.209	248.401	758.945	331.448	1021.49	1012.4	444.314	570.513	752.22	283.673	366.787	44019.5	1529.51	1279.13	642.355	1165.91	417.451	657	25403.7	712.502	2189.26	664.113	610.596	656.812
153.017	2.074	3,4-Dihydroxybenzoic acid	[M-H]-	m/z, RT	2b	C7H6O4	YQUVCSBJEUQKSH-UHFFFAOYSA-N	724.989	156.442	543.219	263.021	597.571	430.874	1055.38	846.489	190.466	818.505	936.286	388.203	256.086	547.47	837.131	120.222	377.34	668.559	5448.24	126.726	557	495.631	607.353	1180.74	815.823	2534.41	570.22	1101.23	6432.88	1371.86	220.575	260.199	67.7431	244.109	203.164	5319.17	1806.06	220.44	462.309
167.033	2.342	3,4-Dihydroxyphenylacetic acid	[M-H]-	m/z, RT	2b	C8H8O4	CFFZDZCDUFSOFZ-UHFFFAOYSA-N	660.083	785.557	698.937	313.038	717.109	912.041	4001.44	659.718	504.593	877.92	749.607	717.523	408.006	438.124	638	229.238	393.26	281.597	419.081	393.752	1139.28	300.191	747.613	537.015	364.512	563.813	11208.8	1276.03	1505.86	684.543	43.9415	436.352	190.698	6479.26	203.386	1283.28	845.728	444.672	402.958
470.193	0.969	3-[3-Tert-butylsulfanyl-1-[(4-chlorophenyl)methyl]-5-propan-2-ylindol-2-yl]-2,2-dimethylpropanoic acid	[M-H]-	m/z, RT	2b	C27H34ClNO2S	QAOAOVKBIIKRNL-UHFFFAOYSA-N	148.131	218.836	168	131.855	152.436	303.527	663.428	194.748	136.852	164.748	82.7858	140.829	456.938	172.132	173.119	110.711	94.0738	146.967	397.979	91.8439	367.365	182.941	147.939	86.004	112.8	142.899	1041.38	203.659	335.374	349.935	193.812	194.054	169.675	1247.68	405.641	137.789	73.3973	125.823	110.885
239.096	1.594	3-Carboxy-4-methyl-5-propyl-2-furanpropionic acid	[M-H]-	m/z, RT	2b	C12H16O5	WMCQWXZMVIETAO-UHFFFAOYSA-N	1201.27	809.091	2313.49	365.995	1454.62	1076.71	1682.77	1544.11	687.039	1433.29	1801.96	1306.3	838.3	961.817	2505.06	1043.08	570.607	1228	2631.21	707.726	1819.33	1535.09	1215.81	1331.85	548.708	815.494	387.949	2529.68	960.211	3784.89	1508.29	1216.13	1423.07	797.929	1780.92	2813.88	1160.27	1076.22	1883.77
227.067	3.032	3-Deoxyuridine	[M-H]-	m/z, RT	2b	C9H12N2O5	QOXJRLADYHZRGC-SHYZEUOFSA-N	7671.18	1966.71	10748.7	233.017	11865.2	22242.8	21390.3	2036.9	2516.12	58112.5	6128	1058.08	20041	14703	8428.36	29112.3	2040.34	4046.42	37649.8	3347.75	14319.6	8940.86	7767.29	4970.17	1014.37	2512.26	7607.62	5360.38	5014.54	48483.4	5364.59	2603.83	4619.01	12185.9	5688.34	7643.66	1466.97	4407.51	7340.28
147.031	8.001	3-Hydroxyglutaric acid	[M-H]-	m/z, RT	2b	C5H8O5	ZQHYXNSQOIDNTL-UHFFFAOYSA-N	13673.9	237.379	4027.16	117.936	7948.12	5881.31	1338.19	2350.14	346.579	17543.7	12075.4	641.307	3833.35	398.666	9282.28	8480.72	509.809	465.479	13901.5	4887.89	1141.51	1664.11	17828.4	2386.66	744.503	293.802	809.575	5024.44	1470.45	5877.51	1248.45	397.791	11982.1	534.424	3078.88	12578	7339.72	38018.6	2547
151.041	1.316	3-Hydroxyphenylacetic acid	[M-H]-	m/z, RT	2b	C8H8O3	FVMDYYGIDFPZAX-UHFFFAOYSA-N	4456.7	6556.78	1228.14	2033.63	7044.41	2974.31	10542.3	12272.6	2804.97	4060.21	6063.44	7120.01	3984.26	4780.37	4529.77	3058.3	3195.89	650.591	1950.92	1600.28	2355.09	14008.9	23428.7	3604.96	4822.1	8653.5	7854.96	3436.29	3006.39	2220.16	1342.8	2676.7	6453.7	4873.57	2264.47	6445.12	16179.6	4245	11961.7
89.0254	2.414	3-Hydroxypropanoic acid	[M-H]-	m/z, RT	2b	C3H6O3	ALRHLSYJTWAHJZ-UHFFFAOYSA-N	11545.3	4376.3	4909.93	12960.1	12731.2	4543.92	14299	2855.21	17335.9	61949.1	7273.56	13615	8324.01	6734.76	4035.98	4634.14	7800	6626.82	5912.59	12793.8	10098	9815.84	7104.71	14952.5	3502.05	2394.79	9806.24	13747	7277.75	8507.85	41096.8	9244.89	11748.1	5056.68	5981.19	12635.7	5424.17	6806.06	6898.84
174.057	1.311	3-Indoleacetic acid	[M-H]-	m/z, RT	2b	C10H9NO2	SEOVTRFCIGRIMH-UHFFFAOYSA-N	698.627	2443.41	554.521	2622.43	270.316	706	9195.45	4875.11	660.104	655.761	437.257	705.461	1972.35	613.782	277.045	422.503	463.817	610.376	1093.21	1321.38	508.867	448.869	2361.42	468.507	192.533	395.467	2538.92	289.508	2041.83	852.911	2436.37	2571.37	3347.36	8616.68	2694	1000.29	337.333	1167.89	1346.85
188.072	1.246	3-Indolepropionic acid	[M-H]-	m/z, RT	2b	C11H11NO2	GOLXRNDWAUTYKT-UHFFFAOYSA-N	283.479	1006.53	140.958	274.559	192.508	253.304	504.734	154.724	281.365	543.268	449.739	915.178	231.142	223.541	145.632	114.06	191.022	548.597	96.1268	164.622	726.278	141.186	534.098	640.353	199.62	132.655	680.942	502.206	477.545	249.54	147.81	2421.47	213.071	837.111	265	783.36	164.019	233.695	391.661
147.046	2.029	3-Isochromanone	[M-H]-	m/z, RT	2b	C9H8O2	ILHLUZUMRJQEAH-UHFFFAOYSA-N	3618.91	1679	681.138	3068.34	11383.1	1011.17	5896.38	558.408	1618.48	3026.67	1753.29	47777.5	719.441	1778.54	1191.32	17335	1034.1	943.831	2674.67	48058.2	746.017	17386.3	5.33414	1695.41	867.644	1006.06	1293.68	1796.03	1510.42	1634.04	3416.6	1051.39	32688.7	864.052	2233.15	8.6601	12787.9	5.85805	4133.44
159.067	1.875	3-Methyladipic acid	[M-H]-	m/z, RT	2b	C7H12O4	SYEOWUNSTUDKGM-UHFFFAOYSA-N	17483.6	1456.07	41570.1	2287.12	5602.68	40799.4	11410.1	35147.3	40952.7	96188.9	81112.7	3076.07	38693.8	14686.2	62501.1	30015.4	25266.8	7744.7	32306.2	17759	7469.63	12232.5	7.20653	10554.3	35056.2	29029.8	3763.84	12734.6	25644.9	75621.1	9908.55	8614.63	66173.8	7341.8	40067.7	19439.2	72714.2	1687.98	16800.9
145.051	2.408	3-Methylglutaric acid	[M-H]-	m/z, RT	2b	C6H10O4	XJMMNTGIMDZPMU-UHFFFAOYSA-N	28254	1423.77	75093	2365.16	35689	86125.2	29676.9	39578.1	21835.2	32508	103188	2135	19513.7	4572.88	85306.4	23890.7	14797.3	23766.1	21500.1	48078.9	8015.95	14174.8	29433.7	3160.52	33957.7	10132	5635.17	31407.8	24116.9	47018.2	42018.2	9671.79	82724.8	4810.39	59246.3	94656.2	24036.2	30580.5	29683.6
168.079	9.556	3-Methylhistidine	[M-H]-	m/z, RT	2b	C7H11N3O2	JDHILDINMRGULE-LURJTMIESA-N	2689.24	272.702	298.521	259.978	437.3	756.649	1345.35	9928.66	146.317	1324.29	122.275	874.933	800.273	266.142	292.268	568.187	868.754	396.04	1612.37	925.55	7614.68	199.01	3023.76	6583.19	58.3171	388.265	1734.19	413.102	1097.86	784.705	1672.23	193.919	108.394	671	187.363	239.324	825.73	955.353	669.728
296.101	5.942	3'-O-Methylguanosine	[M-H]-	m/z, RT	2b	C11H15N5O5	UYARPHAXAJAZLU-KQYNXXCUSA-N	1212.95	882.405	771.273	505.314	2005.12	1197.19	818.253	383.111	463.077	2752.38	1115	2119.55	262.428	1252.77	567.187	2020.19	295.745	970.41	1539.72	2916.37	707.39	1981.35	375.141	1157.06	240.307	1611.25	595.847	2548.95	392.898	1042.91	684.214	1196.87	1359.96	569.228	1195.86	1574.7	1861.9	2071.66	382.253
257.082	2.421	3'-O-Methyluridine	[M-H]-	m/z, RT	2b	C10H14N2O6	YKNATSNMFLEFRB-ZOQUXTDFSA-N	645.758	2105.05	489.632	525.579	7.85463	712.629	466.327	669.35	302.835	270.102	7.36555	1604.48	391.309	2473.08	7.71012	1768.59	1664.82	1026.44	1324	3539.04	7.91854	1897.68	235.2	1862.92	401.283	1823.34	1463.72	3721.7	1526.94	1198.06	2012.25	2743.61	2135.35	911.965	6735.62	1973.02	2745.31	2604.65	410.686
269.047	1.396	4,5,7-Trihydroxyisoflavone	[M-H]-	m/z, RT	2b	C15H10O5	TZBJGXHYKVUXJN-UHFFFAOYSA-N	163.403	994.197	256.27	874.309	316.998	3147.3	10753.9	1609.89	39.7741	306.224	689.591	210.205	517.133	157.752	1073.07	141.693	229.687	195.102	117.449	445	402.239	786.882	339.271	404.501	616.739	693.595	515.405	463.192	1563.04	357.056	124.615	454.094	213.157	650.91	670.129	231.346	428.048	779.029	475.149
111.022	7.539	4,6-Dihydroxypyrimidine		m/z, MS/MS	2a	C4H4N2O2	DUFGYCAXVIUXIP-UHFFFAOYSA-N	5951.73	1495.99	18935.6	2323.84	64017.6	18450.8	12486.4	14598.1	18160.7	18163.2	15453.7	11901.4	17361	603.069	6823.92	249429	10629.2	8547.86	32103.7	141991	1730.84	25089.4	103201	4934.75	4242.06	1787.77	3025.04	99285.3	17894.9	59439.7	9525.92	2309.59	53375.7	10851.5	52450.6	73533.2	65507.7	102900	18615.4
129.048	1.396	4-Acetylbutyric acid	[M-H]-	m/z, RT	2b	C6H10O3	MGTZCLMLSSAXLD-UHFFFAOYSA-N	1004.6	523.028	255.621	168.693	1298.98	385.208	323.276	2119.13	321.539	545.634	821.767	1395.03	167.177	1160.98	348.875	111.854	316.013	105.092	452.279	594.077	381.037	1348.44	453	336.396	436.164	678.234	360.571	2322.56	327.201	423.858	525.604	519.178	149.95	552.162	266.908	483.607	5741.46	2772.84	775.892
137.025	1.582	4-Hydroxybenzoic acid	[M+FA-H]-	m/z, RT	2b	C7H6O3	FJKROLUGYXJWQN-UHFFFAOYSA-N	4989.59	7530.89	2738.68	2369.38	3331.05	5254.07	11967.9	5219.35	1982.69	4837.52	3791.98	14349.2	1748.46	3961	1811.58	6792.64	3648.57	2286.52	1804.87	4222.79	1597.28	5395.95	3499.94	7268.87	3554.67	2230.47	7964.41	3171.07	5160.32	3152.58	3750.31	4282.6	5644.79	5343.49	2072.4	4802.72	3987.73	15897.3	1985.66
194.047	6.129	4-Hydroxyhippuric acid	[M-H]-	m/z, RT	2b	C9H9NO4	ZMHLUFWWWPBTIU-UHFFFAOYSA-N	346.538	95.058	223.822	144.053	325.592	263.47	283.72	411.229	102.928	201.997	388.518	299.315	224.016	151.079	372.04	244.965	112.357	1396.3	183.651	183.309	160.523	159.994	304.103	5448.34	227	186.557	357.379	405.628	304.346	228.161	130.03	160.101	121.18	202.149	132.929	625.598	242.389	202.01	357.318
148.032	1.244	4-Hydroxymandelonitrile	[M-H]-	m/z, RT	2b	C8H7NO2	HOOOPXDSCKBLFG-UHFFFAOYSA-N	60.0988	89.6829	41.8935	44.8907	126.203	46.1675	7.02525	82.605	31.9549	114.904	41.6023	121.68	62.8888	34.2054	33.7125	30.6431	59.8554	26.1797	70.7847	116.166	49.4351	34.8421	55	56.2751	35.588	33.0329	84.0275	39.7244	38.5933	69.0253	28.8113	42.6463	1071.09	65.024	82.6767	97.3046	27.0854	88.256	210.778
144.047	1.133	4-Hydroxyquinoline	[M-H]-	m/z, MS/MS	2a	C9H7NO	PMZDQRJGMBOQBF-UHFFFAOYSA-N	14475.6	23947	7418.45	34440.6	26110.5	17902.9	20497	135038	14631.2	21548.8	19300.3	268269	10901.5	35432.7	8744.28	91548.3	38400.4	28241.7	15364.2	193937	11684.8	71163.4	222090	11598.6	12425.6	57592	12468.9	156186	14260.7	15971.2	40060.6	38246.2	74834.7	32429.7	7398.18	13488.1	219955	182497	17983.4
163.077	1.262	4-Isopropylbenzoic acid	[M-H]-	m/z, RT	2b	C10H12O2	CKMXAIVXVKGGFM-UHFFFAOYSA-N	189.127	660.473	350.852	450.404	216	111.327	26848.7	406.53	394.183	56.5084	262.501	273.895	366.08	132.926	347.964	100.745	215.168	987.028	60.6554	65.0273	668.979	144.171	127.469	268.278	208.119	101.339	6262.88	134.569	872.206	273.439	841.176	167.01	65.3898	1041.99	121.555	782.479	56.2269	140.887	170.867
663.466	1.089	4-Pregnen-17.alpha., 20.alpha.-diol-3-one	[2M-H]-	m/z, MS/MS	2a	C21H32O3	MASCESDECGBIBB-HNXXTFFGSA-N	239758	92174.8	52661	35842.5	137601	37042.4	1167.05	43298.8	97397.4	11249.9	12179.8	13347.7	64878.6	10227.1	230179	560.431	79607.6	94355.1	763.454	47575	204906	790967	486996	13374.3	128446	41007.2	99663.2	49062.6	298255	14770.8	8.89209	47577	9.39548	217914	9.39548	33458.2	54900	46401.8	14102.7
182.056	2.752	4-Pyridoxic acid	[M-H]-	m/z, RT	2b	C8H9NO4	HXACOUQIXZGNBF-UHFFFAOYSA-N	132743	55248.7	94242.5	22549.9	77945.1	8955.12	172101	75015.5	194502	48411.9	105019	34732.2	76788.3	11312.5	56834.4	20896.7	18678.7	15920.4	143784	76973	73835.1	138335	66027	83615.6	47477.4	1533.49	76878.6	126389	96283.1	41547.9	193853	103799	100378	27553.1	73039	68275.1	42854.9	20329.4	23124.6
259.042	2.781	4-Thiouridine	[M-H]-	m/z, RT	2b	C9H12N2O5S	ZLOIGESWDJYCTF-XVFCMESISA-N	438.575	6.78779	149.662	1531.82	754.632	276.585	1791.46	181.669	73.4795	1398.71	216.974	1988.9	177.226	744.277	200.032	137.044	237.159	629.856	700.336	1020.12	407.357	1071.91	303.473	7.33284	335.474	978.264	359.809	510.049	1601.32	1744.14	6267.52	1019.46	576.361	489	7016.82	444.256	599.865	418.2	182.205
194.046	3.676	5-(Acetylamino)-2-hydroxybenzoic acid	[M-H]-	m/z, MS/MS	2a	C9H9NO4	GEFDRROBUCULOD-UHFFFAOYSA-N	659.326	394.315	472.505	534.488	891.461	538.984	535.743	933.247	224.821	789.071	985.811	878.724	494.22	469.401	779.52	350.265	277.566	2.29297e+06	622.359	2198.64	701.31	3342.2	547.287	1928.27	245.735	679.152	854.291	1057.96	344.018	654	221.096	1508.42	755.866	219.717	414.237	675.344	907.936	284.238	357.529
152.035	3.714	5-Aminosalicylic acid	[M-H]-	m/z, RT	2b	C7H7NO3	KBOPZPXVLCULAV-UHFFFAOYSA-N	1571.49	3507.91	2753.88	1971.68	903.008	573.259	2122	379.579	4359.97	1217.46	534.529	4052.08	1269.99	5407.99	9316.57	746.241	1427.46	3408.83	2024.29	2153.91	5587.12	1381.92	1700.61	2689.64	3498.31	2894.19	2935.16	2375.68	4102.71	1993.35	2332.62	1585.97	1565.1	657.456	20826.7	2908.64	1998.71	7566.01	1109.85
219.08	7.56	5-Hydroxytryptophan	[M-H]-	m/z, RT	2b	C11H12N2O3	LDCYZAJDBXYCGN-UHFFFAOYSA-N	370.141	252.508	310.115	154.637	277.265	439.035	423.71	348.889	350.871	385.264	565.309	536.518	500.988	262.06	504.236	1061.54	473.249	369.97	455	1454.31	367.395	460.07	632.205	380.319	594.195	262.058	348.995	278.004	681.54	825.738	218.743	618.412	661.386	414.392	547.731	608.562	465.149	1030.5	531.642
256.09	6.534	5-Methylcytidine	[M-H]-	m/z, RT	2b	C10H15N3O5	ZAYHVCMSTBRABG-JXOAFFINSA-N	840.277	255.438	513.79	196.512	1734.86	488.338	555.542	1036.99	184.468	911.433	861.284	795.108	974.449	949.422	972.714	2121.52	378.774	329.983	535.601	344.783	1073.65	1618.54	1033.96	464.089	395.917	871.322	502.06	1086.06	395.294	475.364	555.55	307.015	493.243	353.164	716	1816.73	2244.95	812.551	993.797
257.075	4.358	5-Methyluridine	[M-H]-	m/z, RT	2b	C10H14N2O6	DWRXFEITVBNRMK-JXOAFFINSA-N	3952.35	36495.8	4708.7	19229.6	3021.88	13339.1	8788.77	1275.05	2083.32	4222.8	1984.53	8757.4	2131.86	12115.8	2379.78	7.41418	5257.62	9540.91	5678.04	7.04072	12748.6	1487.89	533.138	2388.48	1338.64	11517.8	3884	5309.15	732.334	15100.8	1770.2	17383.5	3321.43	13939.9	650.328	2076.05	501.398	442.93	11441.7
317.068	0.987	6,6'-Dihydroxy-5,5'-dimethoxybiphenyl-3,3'-dicarboxylic acid	[M+H-H2O]+	m/z, MS/MS	2a	C16H14O8	QGCWGSXMGCSFDM-UHFFFAOYSA-N	57575.9	38150.5	65785.9	93430.6	136085	61107.6	44165	63122.9	244463	59339.9	100341	193666	46870	87378.7	107987	322.966	14564.5	40473.3	62559.7	77681.6	87387.1	24634.1	28317.9	81774.6	51510.2	67999.9	54853	120405	51089.3	32631.2	1111.42	16280.1	655.889	43427.6	2837.69	60957.2	53955.6	12484.8	49427.5
177.021	1.609	6,7-Dihydroxycoumarin	[M-H]-	m/z, RT	2b	C9H6O4	ILEDWLMCKZNDJK-UHFFFAOYSA-N	942.798	322.219	1193	251.513	2740.52	945.968	2501.29	3037.71	424.219	320.317	1797.46	1497.75	2178.39	389.845	2063.95	1997.99	251.829	568.086	140.683	536.396	1707.56	1314.94	1018.48	2641.11	731.757	685.985	1668.71	1461.74	1051.19	1371.63	296.24	2634.16	485.491	2669.62	1772.75	2178.71	549.947	833.373	1530.58
161.988	1.314	6-Methyl-1,2,3-oxathiazin-4(3H)-one 2,2-dioxide	[M-H]-	m/z, MS/MS	2a	C4H5NO4S	YGCFIWIQZPHFLU-UHFFFAOYSA-N	618.185	67.0541	55.1557	38.7842	35176.9	784.287	32.5355	176876	1031	46591.2	26.1565	28.7212	68.3629	235503	2313.23	76.5139	161.587	548.148	3028.21	54362.9	6598.62	37307.6	186282	291863	467.281	85.8304	68332.8	7.13026	34416.4	28329.9	247725	78.2504	37.9145	73990.7	7.33927	7166.94	1959.58	6.98899	6810.24
595.496	1.13	8-(3-Octyl-2-oxiranyl)octanoic acid	[2M-H]-	m/z, MS/MS	2a	C18H34O3	IMYZYCNQZDBZBQ-UHFFFAOYSA-N	57101.2	36147.3	19290.2	46333.9	142046	400922	59068.6	13925.9	57193	198376	42218.6	143416	192365	60829.4	96335	557.755	36319.2	94109.1	290751	180596	30639.1	239503	19135.3	31555.7	62570.4	53177.7	12470.7	63979.7	52377.7	58833.7	2170.69	183033	12.9318	74988.7	12.9318	20844.5	793036	29215.9	97838.8
313.24	1.221	9,10-Dihydroxy-12Z-octadecenoic acid	[M-H]-	m/z, MS/MS	2a	C18H34O4	XEBKSQSGNGRGDW-CJWPDFJNSA-N	42612.8	182456	19915.2	92523.1	377606	50352.8	225424	140027	106623	32393.7	82029.1	94374.5	81841.5	43379.7	27243.5	456.502	62108.6	132146	45031.7	21483.9	33895.7	56610	29438.7	142106	33885.1	16788.2	111348	58093.1	166742	17886.5	10.531	178348	210.62	93310.2	10.531	30604.8	72923.6	2288.09	86952.7
263.132	1.404	Abscisic acid	[M-H]-	m/z, RT	2b	C15H20O4	JLIDBLDQVAYHNE-LXGGSRJLSA-N	1067.44	373.337	466.324	277.62	242.185	888.116	553.688	780.959	295.107	535.708	2316.45	566.728	1404.1	267.658	837.55	121.959	551.356	332.947	666.889	2456.35	1076.54	1411.56	608.486	531.564	317.892	528.9	748.973	4645.29	749.98	632.486	285.402	420.427	365.158	321.589	578	782.429	602.666	827.575	818.152
112.987	7.891	Acetylenedicarboxylic acid	[M-H]-	m/z, RT	2b	C4H2O4	YTIVTFGABIZHHX-UHFFFAOYSA-N	44241.3	166000	63431.9	152021	81042	52521.5	202854	105215	111264	33685.7	59248.7	184163	78892.7	124501	154090	58479.7	62684.7	271684	51321.7	125432	176730	61189.4	32179.1	198851	71016.9	146535	167343	47995	148031	183630	115355	215381	47247.8	202662	56722.9	34907.2	77080.2	73338.7	63608.4
173.008	7.902	Aconitic acid	[M-H]-	m/z, RT	2b	C6H6O6	GTZCVFVGUGFEME-HNQUOIGGSA-N	566.556	289.161	295.038	146.164	4942.72	324.6	717.418	891.386	165.006	880.086	361.495	2379.1	183.62	289.467	200.04	3200.21	196.617	365.903	723.986	940.328	270.143	1075.08	695.378	1605.17	155.48	219.059	441	393.857	265.274	459.153	648.142	1026.84	650.293	164.18	1471.27	327.82	1346.05	3093	364.506
134.055	4.691	Adenine	[M-H]-	m/z, MS/MS, RT	1	C5H5N5	GFFGJBXGBJISGV-UHFFFAOYSA-N	17055.8	36436.7	3801.38	4522.15	4571.1	5754.27	6236.23	13814.5	4429.51	6128.6	17144.6	23654.7	5850.6	21381.7	2253.36	4929.67	5877.82	2949.02	4895.02	11326.5	10432.5	35969.2	4657.57	27763.5	5957.75	16087.6	18719.1	22854.6	8406	4265.28	11325.3	9222.28	7753.83	21472.4	27252.7	9178.44	20899.6	3008.7	3781.13
145.052	2.249	Adipic acid	[M-H]-	m/z, RT	2b	C6H10O4	WNLRTRBMVRJNCN-UHFFFAOYSA-N	33985.4	2000.33	46104.2	1165.45	27621.6	96724.9	23331.1	70285.9	28482.3	119213	116344	1908.26	58086.4	23081	67506.6	24026.4	33532.4	17769	41925.5	76198.8	15689.5	4598.46	80678.6	24794.6	59713.4	38805.1	21093.5	24851	38116	48122.8	47110	6951.51	59719.1	6346.57	41108	379611	60560.8	6888.73	42982.2
159.078	8.482	Ala-Ala	[M-H]-	m/z, RT	2b	C6H12N2O3	DEFJQIDDEAULHB-QWWZWVQMSA-N	33779.4	49956.6	19566.6	28695.7	16058.9	70952.6	129729	21577.5	62135.4	16442.7	19677.2	20149.3	30412.5	51875.8	12932.8	76533.2	29290.4	82671.4	16991	157088	168765	21320	40207	25120.1	7406.77	25211.2	120126	65657.3	70719.6	48900.3	153062	46775.5	38109.4	185238	66994.6	37111.3	27489	73866.2	61812.4
201.126	7.94	Ala-Ile	[M-H]-	m/z, RT	2b	C9H18N2O3	ZSOICJZJSRWNHX-ACZMJKKPSA-N	84279.5	10681.6	16770.4	2686.13	40471	45599.6	16335.8	14903.8	29147.9	59998.7	25410	23576.5	12798.7	37495.4	13979.1	92598.4	15233.7	46409.9	42557.3	38300.7	10297.3	14685.4	62433.6	17981.7	10452.1	13774.3	26771.5	27398.9	10766.4	60251.1	13324.8	6125.32	50322.1	37953.1	89704.7	10679.7	31787	54402.7	12757.9
201.126	7.838	Ala-Leu	[M-H]-	m/z, RT	2b	C9H18N2O3	RDIKFPRVLJLMER-UHFFFAOYSA-N	75330.7	10939.8	29974	1674.57	18349.7	39709.6	10324.1	4142.6	25615.2	54790.9	29642.4	5771.83	15632.1	34391.2	21377	38249.5	18707.1	4056.18	48162	54664.6	7985.32	10815	48306.1	18742.2	9171.81	13256.8	29026.6	40654.5	14069.1	35022.5	18118.6	2926.79	74428.5	32751.3	80278.2	10419	41918.1	23138.3	14081.4
88.0417	8.212	Alanine	[M-H]-	m/z, RT	2b	C3H7NO2	QNAYBMKLOCPYGJ-REOHCLBHSA-N	44115.9	23053.3	21168.1	19854.1	92644.8	43252	34259.5	63123.8	31915.6	50370.2	41923	91881.8	17777.9	31009.7	8602.42	130695	37484.3	40039.1	44815.3	167676	15083.6	99835.6	99897.8	62808.8	11382.5	32505.3	48460.2	110321	24263	23379.3	32046.9	27090.8	106936	48433.7	30271	34683.1	100981	157421	94597.4
187.11	7.84	Ala-Val	[M-H]-	m/z, RT	2b	C8H16N2O3	LIWMQSWFLXEGMA-WDSKDSINSA-N	109119	10479.6	30249.1	2858.91	23675	58390	11963.2	5225.64	23825.9	91310	35827.1	8568.86	18180.7	43522.4	20533.5	50155.3	16365.8	12789.3	80506.7	56608.3	9409.68	13500.1	54804.8	32401.9	10218.1	13680.4	38356.9	35382.5	11979.8	39404	17872.3	4861.07	64509.1	48350.2	66530.1	19719	49022.4	22279.8	23652.3
264.077	1.276	Albendazole	[M-H]-	m/z, RT	2b	C12H15N3O2S	HXHWSAZORRCQMX-UHFFFAOYSA-N	130.073	126.755	100.986	98.1007	136.132	111.788	83.0501	73.1417	98.9385	435.639	92.9042	275.198	100.102	134.915	96.3494	70.5039	88.2101	143.188	130.718	75.7582	82.8126	341.304	112.789	95.5422	107	102.417	63.3918	167.021	91.3896	121.303	1265.8	41.0878	332.305	121.243	303.135	364.788	85.1631	143.564	81.9131
194.046	6.575	alpha-Hydroxyhippuric acid	[M-H]-	m/z, RT	2b	C9H9NO4	GCWCVCCEIQXUQU-UHFFFAOYSA-N	172.632	95.7032	114.129	56.4688	152.654	134.889	125.166	111.044	96.0482	144	3242.82	129.411	220.205	201.963	185.771	136.116	119.792	811.564	98.4428	210.516	224.598	248.104	331.068	223.794	142.656	235.039	115.129	187.055	1548.87	143.783	84.2133	141.704	100.707	118.597	297.632	1197.84	234.904	166.144	100.679
343.23	1.086	Anacardic acid diene	[M-H]-	m/z, MS/MS	2a	C22H32O3	KAOMOVYHGLSFHQ-UTOQUPLUSA-N	4890.95	19177.2	105441	6792.81	4459.11	1378.37	6251.4	4316.95	71982.6	1616.27	106778	6219.29	2814.87	21667.1	3709.87	9862.57	16537.3	1364.61	5637.1	2479.24	4425.47	19279.4	7385.93	5740	186234	1263.01	6307.49	14579	2948.43	6114.09	24.5687	3513.63	2874.54	7569.54	24.5687	6917.36	2757.78	50699.3	1096.45
149.046	6.537	Arabinose	[M-H]-	m/z, RT	2b	C5H10O5	PYMYPHUHKUWMLA-WDCZJNDASA-N	5002.55	4766.23	3671.61	10818.7	6288.93	1342.6	25296.5	21570	5685.93	11324.1	6748.11	30396.7	4793.28	3974.75	3823.64	12840.1	6130.23	7401.9	4862.69	3038.66	6808.65	16038.8	2238.18	7576.3	2415.63	8213.11	6436	29708.2	5958.73	8187.77	8288.51	7189.22	2535.44	7526.97	1790.39	5009.84	36419.2	23669	4789.9
151.062	7.17	Arabitol	[M-H]-	m/z, RT	2b	C5H12O5	HEBKCHPVOIAQTA-QWWZWVQMSA-N	2954.78	844.678	7339.83	2238.91	8434.77	1047.66	1970.29	4945.39	6300.14	2812.3	3824.08	4258	17701.2	3911.44	4772.48	21494.5	2704.92	10879.5	7129.27	32986.1	4172	4459.07	8334.86	610.198	1489.63	6564.19	1387.43	3675.52	3396.75	16327.6	21260.7	2563.38	4552.22	1377.95	1838.93	3201.51	13091.4	2497.12	7104.41
438.295	1.211	Arachidonyl dopamine	[M-H]-	m/z, RT	2b	C28H41NO3	MVVPIAAVGAWJNQ-DOFZRALJSA-N	331.725	239.711	214.59	342.082	680.556	557.012	467.369	109.06	333	412.038	374.168	1008.69	252.524	243.191	48.3398	848.381	446.623	382.531	199.991	214.806	286.839	190.184	157.193	551.514	161.475	281.127	197.395	228.669	353.748	63998.8	3208.84	444.318	864.724	126.573	397.395	185.402	1032.54	25633	254.511
173.105	9.617	Arginine	[M-H]-	m/z, MS/MS, RT	1	C6H14N4O2	ODKSFYDXXFIFQN-BYPYZUCNSA-N	12610.6	6401.88	1761.37	1781.8	3420.3	6546.08	15484.6	2845	2282.58	21900.5	4327.46	18816.4	1297.29	19748.9	952.216	1546.81	1328.76	1482.2	1596.71	2694.86	2284.43	12170.6	19805.3	105873	726.636	12948.9	39439.2	2433.21	2771.96	2152.07	2220.38	8230.48	1674.64	52397	3247.64	2769.38	6149.22	30881.4	984.934
131.047	8.872	Asparagine	[M-H]-	m/z, RT	2b	C4H8N2O3	DCXYFEDJOCDNAF-REOHCLBHSA-N	1332.74	756.352	1006.86	330.022	732.911	1214.27	1498.27	627.037	651.571	1301.17	606.119	3510.43	668.971	1431.97	1197	940.396	1051.67	289.982	1318.24	1543.05	1345.1	1453.09	1635.18	1903.73	422.399	1704.95	1602.18	953.111	1509.17	609.138	761.964	1297.21	761.7	16445.7	1134.65	1043.87	1599.26	938.634	1533.54
132.031	9.371	Aspartic acid	[M-H]-	m/z, RT	2b	C4H7NO4	CKLJMWTZIZZHCS-REOHCLBHSA-N	18311.5	189.519	5551.43	882	9103.45	7967.72	7600.71	3094.3	3134.47	84376.5	16463.3	6536.27	6955.2	2950.62	6223.7	23548	1859.52	10050.5	17206.7	14888.4	363.841	6070.4	38982.7	51593.8	2454.27	2076.62	8577.35	1839.05	3661.35	35569.9	6477.4	2406.01	12759.6	6548	16048.6	37965.5	5552.2	99320.3	5545.17
279.099	8.313	Asp-Phe	[M-H]-	m/z, RT	2b	C13H16N2O5	YZQCXOFQZKCETR-UWVGGRQHSA-N	590.807	111.893	669.654	104.727	458.086	713.972	929.295	252.333	215.156	1792.65	527.259	543	455.147	547.821	575.806	1126.87	115.338	76.5669	729.894	741.534	90.6353	203.187	676.853	2837.77	312.147	175.516	1243.92	292.329	299.052	481.523	167.746	319.727	1170.95	1124.03	296.852	832.668	901.09	1367.51	658.922
121.031	1.151	Benzoic acid	[M-H]-	m/z, MS/MS, RT	1	C7H6O2	WPYMKLBDIGXBTP-UHFFFAOYSA-N	34242.6	86202.8	15618.3	60813.5	318118	66547.5	25571.8	195862	26598.7	49756.2	35626.4	1.11834e+06	13179.2	406703	13742.1	410759	154594	12176.3	31953.7	19822.1	9860.6	267523	54729.1	22284.7	36793.1	187517	44323.4	403735	26584.5	21274.3	10370.3	51845.5	72250.7	43260	11980.1	13848.9	368299	80926.6	36341.2
207.061	1.924	Benzylsuccinic acid	[M-H]-	m/z, RT	2b	C11H12O4	GTOFKXZQQDSVFH-UHFFFAOYSA-N	3012.9	441.404	2427.11	295.508	1369.59	1032.58	2044.93	1617.39	492.419	3392.44	2325.03	1233.92	1768.82	951.312	4799.34	220.098	288.176	723.487	595.941	343.387	2806.84	1180.99	5.6677	1802.47	824.191	1210	1670.79	2402.79	688.126	1519.29	775.716	1691.65	390.41	1292.71	7.42657	8822.29	632.217	121.119	2129.51
117.056	1.653	beta-Hydroxyisovaleric acid	[M-H]-	m/z, RT	2b	C5H10O3	AXFYFNCPONWUHW-UHFFFAOYSA-N	59802.8	24750.1	30039.1	12145.7	17531	41310.3	72165.4	25713.4	23145.8	73962.8	20086.1	57784.9	13173.5	23028.6	7645.16	47910.2	15276.5	16879.8	43076.8	84026.5	54339.3	73546.1	80473	115089	13709.7	43610.5	56260.2	79548.7	16327.1	48178.2	59609.4	44575.1	28067.5	31830	30256.7	18350.7	40019.6	15306.4	24795.3
243.196	1.278	beta-Hydroxymyristic acid	[M-H]-	m/z, RT	2b	C14H28O3	ATRNZOYKSNPPBF-UHFFFAOYSA-N	15101.3	10395.1	2571.33	2262.97	18356.8	13134	3199.68	7290.96	5371	9189.84	8098.81	5351.4	6120.44	1661.89	5341.91	1646.22	3986.35	8273.3	9029.96	31494.6	3226.25	3467.91	26796.9	10428.2	13010.2	3906.82	18730.3	2392.15	3359.77	10580.5	575.164	9039.34	297.402	1665.33	10.2787	90034.7	1800.31	11987.8	4389.3
144.066	3.963	Butyrylglycine	[M-H]-	m/z, RT	2b	C6H11NO3	WPSSBBPLVMTKRN-UHFFFAOYSA-N	2135.77	10920	1111	6133.37	17195.2	4879.65	6862.85	13951.3	2706.91	6345.31	14261.1	50008.3	874.196	4547.64	482.671	40704.8	14069	11777.1	9047.57	121139	2573.28	23377.4	28302.2	19067.5	799.586	2515.37	10515.2	47832.3	1927.63	9502.5	3174.49	14810.5	35080.1	9182	3480.97	7233	9294.71	34475.8	6330.61
235.098	1.572	Carboxyibuprofen	[M-H]-	m/z, RT	2b	C13H16O4	DIVLBIVDYADZPL-UHFFFAOYSA-N	975.066	2398.9	1096	322.135	1557.62	916.368	707.037	1119.42	3199.99	324.734	1985.82	455.696	817.223	29161.6	1920.52	368.467	488.293	488.424	389.954	893.883	269543	1321.33	59247.8	677.196	626.286	166872	304.864	5888.95	15824.1	1532.34	303.355	985.129	109.052	530.478	2191.44	2284.44	1228.58	55753.6	2856.44
225.101	9.72	Carnosine	[M-H]-	m/z, RT	2b	C9H14N4O3	CQOVPNPJLQNMDC-ZETCQYMHSA-N	4577.34	688.404	3201.79	600.452	3937.3	2410.31	7445.66	819.255	2900.13	9654.83	2244.26	2755	1856.79	2879.21	844.409	2370.23	1582.64	4035.14	3473.47	5253.57	4101.72	995.174	14388.9	2679.53	292.26	2151.12	8568.78	2517.08	2888.73	11675.7	3088.31	809.782	2797.47	15804.6	1909.55	3197.03	2673.24	2422.38	1173.27
341.109	8.855	Cellobiose B	[M-H]-	m/z, RT	2b	C12H22O11	GUBGYTABKSRVRQ-QRZGKKJRSA-N	1933	5935.14	1803.07	1393.95	1479.42	2227.69	4149.53	2373.77	1522.49	2713.65	2500.16	10828.7	4326.48	4652.77	2295.77	188.064	1091.38	7022.57	1979.84	1915.82	3454.88	2365	7507.15	2231.48	1680.71	2407.38	7221.37	1815.32	1892.07	4994.18	7.58354	7272.71	995.095	17393.2	133.876	2626.34	2955.51	2665.25	589.547
458.228	1.178	Cerivastatin	[M-H]-	m/z, RT	2b	C26H34FNO5	SEERZIQQUAZTOL-ANMDKAQQSA-N	52.302	315.92	76.1599	52.4002	571.4	3493.07	469.84	90.495	90.9847	295.472	300.065	145.925	169.515	218.4	172.629	198.587	162.414	117.603	103.312	131.83	221.47	80.689	195.548	59.4363	78.5542	118.234	1076.88	136.573	150.57	266.018	106.332	149.903	81.1616	218.02	149	79.2579	82.1215	200.436	112.394
471.243	3.379	Chenodeoxycholic acid 3-sulfate	[M-H]-	m/z, MS/MS	2a	C24H40O7S	WHMOBEGYTDWMIG-BSWAIDMHSA-N	482.431	1916.77	184.928	120409	1774.36	643.741	193142	880.26	296.989	7.7777	371.081	98925.1	191.299	7.45605	309	9.55897	7.67505	458447	8.06412	755064	1488.82	7.38085	363432	207275	8.62242	8.13173	16883.6	609.986	225028	7.86209	161.814	7.28701	301.535	320994	10.4492	243.447	7.86832	291302	198.845
931.6185_465.3067	1.182	Cholesterol 3-sulfate	[2M-H]-_[M-H]-	m/z, MS/MS	2a	C27H46O4S	BHYOQNUELFTYRT-DPAQBDIFSA-N	1.7248e+06	1.25479e+06	3.28333e+06	1.82955e+06	2.14751e+06	1.77205e+06	3.28551e+06	1.14144e+06	1.73012e+06	2.11087e+06	2.01614e+06	2.14657e+06	1.90475e+06	1.31618e+06	2.67373e+06	436031	1.88273e+06	2.85138e+06	2.08976e+06	4.66323e+06	2.18213e+06	1888720	3.12725e+06	2.72706e+06	2.12285e+06	2.13138e+06	1.54259e+06	3.10896e+06	1.78231e+06	737495	299548	1.48493e+06	405162	1.8122e+06	477823	1.73579e+06	1.71402e+06	2.35899e+06	3.18813e+06
407.279	2.487	Cholic acid	[M-H]-	m/z, RT	2b	C24H40O5	BHQCQFFYRZLCQQ-OELDTZBJSA-N	3315.57	7177.36	6338.98	4959.8	1157.37	17618.8	18711.6	1722.17	2863.06	7464.66	4507.75	7902.62	1789.75	4804.17	4088.38	2290.85	11497.2	7099.79	6950.65	109352	8433	2300.48	7468.47	1777.24	7222.51	4348.92	8881.02	8681.4	5952	8951.19	8.64557	6966.94	2114.48	7228.82	9.05939	392.034	13836.6	5429.8	4392.95
129.021	1.785	Citraconic acid	[M-H]-	m/z, RT	2b	C5H6O4	HNEGQIOMVPPMNR-IHWYPQMZSA-N	5666.87	1066.71	6972.29	1583.97	9320.52	6108.38	8269.26	11742	2482.66	5656.91	5537.66	1590.87	7277.32	989.96	8203.53	4903.79	2261.52	3450.61	1667.68	3911	3196.5	2939.27	2274.83	13077.1	3566.49	1834.78	2823.14	6178.49	5008.69	6168.12	5313.39	5025.76	3187.93	2046.95	11767.4	5381.44	3496.81	3812.16	1700.84
174.09	8.949	Citrulline	[M-H]-	m/z, MS/MS, RT	1	C6H13N3O3	RHGKLRLOHDJJDR-BYPYZUCNSA-N	53427.9	7661.38	42625.1	8986.44	16596.9	25141.1	41958.1	17375.6	42363.2	130497	86436.5	50667.1	49845.1	38105.1	13454.3	58825.6	26223.5	30056.5	52327.5	35257.8	23031.8	61445.3	73010	33783	9824	26237.7	80549.7	6024.61	26662.3	59452.8	10068.7	17817.7	24186.5	119559	25077	64144.2	8436.73	18918.7	43375.8
177.057	1.256	Coniferylaldehyde	[M-H]-	m/z, RT	2b	C10H10O3	DKZBBWMURDFHNE-NSCUHMNNSA-N	256	6488.16	286.141	60.6959	483.335	176.794	278.172	490.984	141.296	138.503	375.868	2493.21	350.656	88.9811	377.141	61.5179	126.642	89.4902	77.1539	77.7556	477.906	216.541	371.004	1165	196.445	130.931	265.799	418.192	109.486	287.932	203.882	406.038	26.9394	215.02	405.589	583.265	29.6663	306.254	233.661
250.088	4.776	Cordycepin	[M-H]-	m/z, RT	2b	C10H13N5O3	OFEZSBMBBKLLBJ-BAJZRUMYSA-N	613.255	419.859	161.876	349.383	651.289	1073.17	449.255	261.437	354.86	375.214	1321.84	739.726	496.15	542.473	462.925	746.368	449.646	455.71	1304.92	647.332	783.831	583.607	548	699.31	352.875	420.161	917.084	772.058	205.292	875.724	961.33	754.142	1323.27	274.713	604.367	742.454	455.153	321.908	419.95
345.208	1.143	Cortodoxone	[M-H]-	m/z, RT	2b	C21H30O4	WHBHBVVOGNECLV-OBQKJFGGSA-N	2086.41	1654.03	3287.41	2265.28	40439.5	6567.91	2445.8	807.472	32295	3951.6	4315.04	20563.3	3508.95	1433.63	2235.28	938.126	8683.88	2545.43	2425.24	70056	5578.61	1295.34	33740.5	670.387	2921.81	12336.9	3020	2801.9	7296.09	13196	230.72	7751.11	31492.5	628.679	9.59663	26167.4	1076.33	1206.67	145831
112.051	4.913	Creatinine	[M-H]-	m/z, RT	2b	C4H7N3O	DDRJAANPRJIHGJ-UHFFFAOYSA-N	616.167	519	367.648	1354.68	424.902	1843.12	13065.6	1977.7	368.368	610.542	466.399	2474.39	190.205	640.841	543.969	357.43	568.315	209.882	613.699	734.322	359.482	419.995	1915.21	18380.8	417.54	608.02	221.828	247.128	8629.77	594.284	808.368	203.438	329.658	257.177	341.253	387.21	616.369	228.223	251.85
357.117	4.642	Cyclohexanesulfamic acid	[2M-H]-	m/z, MS/MS	2a	C6H13NO3S	HCAJEUSONLESMK-UHFFFAOYSA-N	685.006	510.795	735.54	462.273	1.50942e+06	366.166	1.20895e+06	1.51883e+06	1137.16	954403	433.557	439.042	21326.5	10306.2	510.019	1411.98	479.584	151.524	772447	39635.3	1059.77	687.157	2.11583e+06	849096	413.525	506.084	461.71	1225.42	2.05686e+06	871.315	3092.12	295.494	583.877	235.386	2040.91	1.36558e+06	793	407.716	206.989
167.998	9.158	Cysteic Acid	[M-H]-	m/z, RT	2b	C3H7NO5S	XVOYSCVBGLVSOL-REOHCLBHSA-N	153.937	53.5923	155.717	220.396	431.812	342.668	188.816	34.083	311.413	490.899	297.92	60.8402	186.398	136.481	192.397	163.637	126.015	231.611	219	245.361	46.6425	83.949	4555.9	226.38	179.12	134.777	260.485	142.282	271.607	876.502	439.79	89.9176	255.974	44.9718	361.442	547.028	194.114	1167.19	258.119
242.079	7.02	Cytidine	[M-H]-	m/z, RT	2b	C9H13N3O5	UHDGCWIWMRVCDJ-XVFCMESISA-N	1699.04	7145.6	394.917	1439.01	1079.46	534.128	4320.63	334.224	348.318	4551.94	669.653	1991.76	735.359	2252.46	328.502	389.079	322.315	501.619	864.167	1798.56	1128	1195.43	369.238	7784.94	116.52	3454.33	2285.35	1259.33	616.996	285.512	1757.15	1979.32	275.972	2614.92	292.31	2078.83	1759.04	1350.23	67.7852
322.05	9.68	Cytidine-5'-monophosphate	[M-H]-	m/z, RT	2b	C9H14N3O8P	IERHLVCPSMICTF-XVFCMESISA-N	51.4694	25.7266	35.0212	34.0478	2263.62	28.7304	76.5939	47.7759	44.514	16.74	339.324	74.0074	33.7721	31.926	34.1932	42	46.1043	64.6522	37.6786	27.1775	20.0746	373.25	22.8767	82.9755	72.7392	19.4395	39.6504	319.095	21.1517	73.2763	50.7415	54.6874	35.8162	24.0367	85.4586	41.6226	40.9551	68.6958	67.055
253.05	1.38	Daidzein	[M-H]-	m/z, RT	2b	C15H10O4	ZQSIJRDFPHDXIC-UHFFFAOYSA-N	895.482	581.529	171.36	8801.97	397.479	1478.02	35947.6	24961.3	2165.81	1898	491.461	53400.1	1990.48	14069	247.804	105.859	2968.57	447.961	706.351	9010.36	249.576	2766.64	9757.64	85.831	337.03	3532.33	13454.3	1875	1746.68	211.811	14463.8	613.031	501.613	1927.34	19514.9	7809.52	349.34	2209.77	2749.25
401.235	1.127	Dehydrocholic acid	[M-H]-	m/z, RT	2b	C24H34O5	OHXPGWPVLFPUSM-KLRNGDHRSA-N	408.425	633.486	1256.5	2327.9	704.467	637.67	627.143	400.081	2845.57	436.372	1403.26	1063	1016.57	1757.65	717.361	378.28	924.495	817.542	1255.34	10541.6	2693.77	934.474	201.97	1222.76	323.844	1990.83	1703.01	1629.38	2739.66	1519.67	504.495	3334.59	231.489	1231.65	403.847	396.653	1673.35	1116.16	1335.8
367.16	1.387	Dehydroepiandrosterone sulfate	[M-H]-	m/z, MS/MS, RT	1	C19H28O5S	CZWCKYRVOZZJNM-USOAJAOKSA-N	3492.67	32812.1	997.182	152818	30613.3	2434.98	133247	1915.46	9303.78	3362.28	3711	48281	1547.87	1863.01	3931.07	193.352	1381.15	371464	1733.95	338357	163508	5247.77	133240	579031	3592.67	3708	1.03958e+06	7982.46	11500.6	1679.12	7.46801	1679.09	156.82	263867	7.50726	2319.54	6041.34	2586.44	2319.19
306.208	1.14	Dihydrocapsaicin	[M-H]-	m/z, RT	2b	C18H29NO3	XJQPQKLURWNAAH-UHFFFAOYSA-N	155.614	1705.59	735.068	362.704	183.992	246	986.804	170.764	1119.44	59.8238	197.55	152.658	375.816	320.357	303.67	57.1114	1195.09	1115.84	198.266	123.607	616.335	97.6249	58.4072	2247.21	171.69	372.451	404.501	114.441	1393.25	506.118	1131.61	212.103	21.1132	431.917	411.535	83.187	69.734	27.2337	200.256
157.025	7.838	Dihydroorotic acid	[M-H]-	m/z, RT	2b	C5H6N2O4	UFIVEPVSAGBUSI-REOHCLBHSA-N	419.676	77.7262	542.046	88.8804	1373.15	376.643	107.889	628.409	215.749	909.712	580.078	249.156	224.441	93.102	398.691	3474.06	204.913	158.076	511.805	798.407	133.434	2290.23	1107.81	181.54	300.111	142.978	139.427	2298.75	152.564	386	192.218	30.5005	4099.37	132.455	1327.67	2833.41	492.286	1306.96	1968.78
229.146	1.368	Dodecanedioic acid	[M-H]-	m/z, MS/MS	2a	C12H22O4	TVIDDXQYHWJXFK-UHFFFAOYSA-N	100845	298948	50492.2	24475.1	375007	73059.5	71610.3	161261	616338	113566	385499	217563	21818.2	102804	80739.9	87099.8	79939.3	5265.89	65818	119219	52483.9	1.44575e+06	48829.2	1.51797e+06	24554	85033	51601.5	114199	85359	71337.7	775177	180339	56326.3	96741.2	81836	608109	40281.2	5237.31	28501
400.171	2.71	E-4031	[M-H]-	m/z, RT	2b	C21H27N3O3S	SRUISGSHWFJION-UHFFFAOYSA-N	1671.73	3390.67	848.66	1682.97	2615.66	830.999	2511.18	891.538	767.636	3712.33	1373.18	6287.28	669.383	1574.59	440.643	202.296	1444.34	1538.11	9667.77	699.68	2397.5	4686.19	338.195	857.863	436.418	662.371	3016.1	1669.75	667.107	6553.17	514.573	2172.37	8.93799	3219.02	614.488	1414	2350.07	1218.28	540.686
297.115	1.168	Enterolactone	[M-H]-	m/z, MS/MS	2a	C18H18O4	HVDGDHBAMCBBLR-WMLDXEAASA-N	21967.4	52425.1	44742.1	209157	112902	243942	75661.1	712106	148941	212943	192163	182162	129682	260173	331471	379.213	242537	33922.5	9516.83	43212.9	468184	195280	45001.5	58681.9	69486.9	67311.1	151893	49692.1	77080	569195	3650.22	69582.7	230.928	57489	538.02	193928	215272	1229.39	106244
289.072	2.805	Epicatechin	[M-H]-	m/z, RT	2b	C15H14O6	PFTAWBLQPZVEMU-UKRRQHHQSA-N	2906.6	396.36	4295.62	650.838	2070.49	619.186	4760.76	3205.23	1552.4	251.925	3280.51	1327.24	4152.17	734.993	4977.87	10.9151	455.861	3977.94	424.991	684.515	5106.94	1326.21	785.54	2753.56	343.79	549.077	4010.93	5389.05	4276.45	948.897	260.05	1304	150.286	1229.13	11.1271	6247.36	1044.71	443.039	1458.96
367.159	1.264	Epitestosterone sulfate	[M-H]-	m/z, MS/MS	2a	C19H28O5S	WAQBISPOEAOCOG-KZYORJDKSA-N	105160	17633.5	3094.65	13301.3	5830.84	12535.1	3324.06	24676.4	52038.1	29809.7	39169.7	11469.8	11668.9	9502.14	123121	290.645	3944.95	21412.4	31298.8	20662	9881.92	36604.8	331364	120308	68720.9	43557.5	23903	84576.6	45246.8	1954.04	11.8403	50802.4	12.4699	26289.4	11.8988	24297.9	119529	8277.06	89376.1
124.993	1.675	Ethyl sulfate	[M-H]-	m/z, MS/MS	2a	C2H6O4S	KIWBPDUYBMNFTB-UHFFFAOYSA-N	7722.3	62.3853	730.244	121.353	1951.32	806.447	37134.4	633.329	1465.23	1493.07	6801.23	62.974	594.492	73742.3	290.022	16264.4	3665.59	874.02	394.013	28098.2	32085.7	32624.4	8635.45	67991.3	334.157	6752.88	8363.06	233530	3511.31	45206.6	1580.33	2729.94	259.695	4304.28	7186.38	1180.46	528.018	2272	281.613
221.068	7.708	Ethyl-beta-glucuronide	[M-H]-	m/z, RT	2b	C8H14O7	IWJBVMJWSPZNJH-UQGZVRACSA-N	513.573	161.751	1153.86	83.7207	501.807	1161.26	951.992	405.592	809.196	1400.16	3422.82	844.883	2283.84	1071	2516.75	2142.62	967.726	464.935	1871.19	1776.32	1409.14	1036.69	697.331	1749.68	3232.27	612.556	1458.79	1459.36	3312.03	3285.01	632.25	470.565	936.709	136.964	1242.93	1584.22	1130.27	366.528	847.129
131.035	2.497	Ethylmalonic acid	[M-H]-	m/z, RT	2b	C5H8O4	UKFXDFUAPNAMPJ-UHFFFAOYSA-N	6034.59	1617.58	6474.98	696.471	12691.4	14645.2	4937	10698.9	5405.6	6471.45	8672.55	4496.85	4148.33	2357.72	6019.97	5364.67	2233.87	1595.53	15002.3	4224.66	2772.88	5259.03	4306.52	9904.54	4726.6	1864.29	1259.98	5998.72	3001.66	8713.78	5772.96	1267.22	3951.57	885.651	3444.07	12815	6447.83	4227.46	5523.9
408.147	1.018	Ezetimibe	[M-H]-	m/z, RT	2b	C24H21F2NO3	OLNTVTPDXPETLC-XPWALMASSA-N	312	148.897	364.57	630.202	1222.5	476.264	463.822	337.613	131.691	124.191	388.797	666.074	271.261	1041.74	622.492	147.241	203.097	149.791	210.929	612.753	550.758	212.351	1094.02	253.145	279.643	78.4077	308.52	811.077	576.063	143.26	288.585	228.564	243.401	2749.68	574.912	471.572	185.401	62.8609	1108.8
561.49	0.997	FAHFA 36:2	[M-H]-	m/z, MS/MS	2a	C36H66O4	DHOLNZBDURYVOE-SVADLMEDNA-N	37942.5	16837.2	117422	50319	61463.2	85973.9	205506	396950	50339.6	53825.6	92844.6	99716.2	58990.2	15223.3	29103	5957.13	32399.3	260678	57500.4	91034.8	16274.4	30580.2	60466.1	53698.4	38841.2	33629.6	12321.4	26336.1	25641.4	59411.8	13286	33364.3	235.837	36288.2	205.764	6338.64	70300.6	54412.4	525784
193.052	1.391	Ferulic acid	[M-H]-	m/z, RT	2b	C10H10O4	KSEBMYQBYZTDHS-HWKANZROSA-N	5585.29	2312.53	1355.71	2354.25	9996.89	4755.83	4796.49	11528.2	11323.9	1880.02	3290.48	2995.02	4378.78	1206.77	2670.51	16041.3	5421.27	1335.33	970.562	3624.96	3727.29	2336.02	1757.13	907.517	1586.1	5444.88	11803.1	8963.31	2580.34	3130.42	12643	2179.9	4516.12	3248	2877.84	3688.59	42954.9	971.021	2614
784.15	9.728	Flavin adenine dinucleotide	[M-H]-	m/z, RT	2b	C27H33N9O15P2	VWWQXMAJTJZDQX-UYBVJOGSSA-N	293.275	40.1274	543.03	97.2418	296.903	470.514	241.05	230.639	312.155	705.456	1004.85	27.5344	691.854	28.5176	508.876	7.75283	160.802	314.217	337.445	299.03	247	115.482	735.597	95.9447	221.936	101.305	107.568	176.989	626.65	2319.64	20.9021	112.817	20.5366	451.392	7.74439	1208.75	246.825	1889.48	313.651
195.052	9.701	Galactonic acid	[M-H]-	m/z, MS/MS	2a	C6H12O7	RGHNJXZEOKUKBD-MGCNEYSASA-N	5294	535.649	1037.23	1107.88	16049.8	4783.57	5557.19	9919.92	3242.43	18032.1	2389.51	9851.68	2984.3	1639.95	1047.5	63358.9	3499.2	9752.44	1770.68	78917.1	732.861	8647.76	89022.5	10203.1	1156.53	855.707	9890.68	15736.6	1636.88	2635.06	2034.48	17196.4	7237.3	2942.08	8444.85	8348.6	53092.3	11820.6	3617.94
102.057	7.917	gamma-Aminobutyric acid	[M-H]-	m/z, RT	2b	C4H9NO2	BTCSSZJGUNDROE-UHFFFAOYSA-N	451.712	130.462	330.311	106.649	2628.73	1304.8	189.3	1642.26	295.798	1145.75	545.032	1147.79	206.236	186.798	169.302	2829.99	670	674.422	548.149	3710.75	192.482	3626.39	1334.78	261.377	72.7012	433.397	228.266	4378	289.716	3000.43	796.001	118.323	4876.45	151.408	735.039	1017.8	6242.6	2266.09	792.604
259.131	8.154	gamma-Glutamylleucine	[M-H]-	m/z, RT	2b	C11H20N2O5	MYFMARDICOWMQP-YUMQZZPRSA-N	88300	1022.32	33077.3	1027.19	26909.4	26209.4	13134.2	7477.4	16936.6	97523.1	84452.5	4771.91	18903.4	6938.9	30659.1	54078.8	5528.98	6811.87	65921.1	40402.1	3547.66	11486.4	43621	38073.9	9632.15	6531.02	18920.4	14988.2	11488.4	86166.2	5818.58	3383.2	42230.2	55584.2	29116.2	50284	26087	64525.2	30279.4
277.087	8.607	gamma-Glutamylmethionine	[M-H]-	m/z, RT	2b	C10H18N2O5S	RQNSKRXMANOPQY-BQBZGAKWSA-N	1350.63	122.479	815.271	89.9252	761.59	723.339	329.92	348.009	312.058	2047.63	796.332	420.073	775.162	384.912	818.476	132.952	360.429	288.557	566	1265.58	513.673	776.122	2156	833.732	958.248	294.232	544.958	919.57	562.769	1296.57	179.298	338.067	185.449	467.337	120.922	1773.9	585.125	4872.08	1121.48
309.103	8.632	gamma-Glutamyltyrosine	[M-H]-	m/z, RT	2b	C14H18N2O6	VVLXCWVSSLFQDS-QWRGUYRKSA-N	1419.24	447	290.122	320.535	429.065	470.503	467.194	253.011	1718.55	370.023	376.221	239.638	707.611	854.117	203.617	1668.42	838.739	395.106	215.536	210.702	350.275	425.022	759.717	111.415	158.387	1145.99	1118.86	4554.77	497.144	258.955	298.047	148.643	649.715	940.248	690.909	657.226	1724.5	536.716	429.399
153.019	3.043	Gentisinic acid	[M-H]-	m/z, RT	2b	C7H6O4	WXTMDXOMEHJXQO-UHFFFAOYSA-N	4061.4	1468.95	3746.29	1083.58	3726.26	1414.55	5517.72	1707.44	1827.03	1430.48	1204.22	647.774	1214.04	1569.46	1202.91	2002.74	578.383	521.445	1710.85	1660.13	1651	2669.38	5026.39	1201.97	1212.97	1990.74	14308.1	17167.3	10452.9	4225.54	1217.27	2548.68	982.409	11161.6	1138.75	2558.6	1275.57	1358.92	696.81
345.245	1.069	Ginkgolic acid I	[M-H]-	m/z, MS/MS	2a	C22H34O3	YXHVCZZLWZYHSA-FPLPWBNLSA-N	4577.68	9859.25	230886	7838.14	761.782	11240.5	2647.49	5066.43	39005.4	1726.6	47900.7	11719.1	1145.04	18458.6	529.704	3140.41	22730	155204	5436.65	1469.45	2062.81	50986.4	13023.5	1379.27	118972	4687	2029.51	7702.71	38720.6	3516.99	57.5467	1092.95	1282.47	5486.05	57.5467	3193.02	2402.87	48136.1	1998.2
373.275	1.043	Ginkgolic acid II	[M-H]-	m/z, MS/MS	2a	C24H38O3	MBYNDKVOZOAOIS-FPLPWBNLSA-N	410.745	525.343	110638	684.444	471.379	282.128	3361.14	29520.1	644.828	629.31	4107.97	575.774	35.1106	3857.3	102.962	2534.27	1921.34	822885	1973.49	982.931	1130.82	7943.72	949.56	170.653	1046.01	307.501	340.343	265.95	86850.4	276.513	548.4	349.153	849.719	681	91.1862	166.797	665.823	780.836	1380.16
179.058	7.928	Glucose	[M-H]-	m/z, RT	2b	C6H12O6	GZCGUPFRVQAUEE-SLPGGIOYSA-N	46400.1	116342	65332.4	62822.2	88284.5	76437.5	158103	97624.4	44397.7	55909.7	59630.9	98631.6	53001	54983.3	22919.7	66299.1	47998.7	224818	61705.6	65190.4	155886	85017	147370	85160.6	16121.1	39516.7	243149	255078	76888	98920.3	67398.1	140395	18526.4	341926	105665	78440.3	137293	154501	45558.2
193.037	9.247	Glucuronic acid A	[M-H]-	m/z, RT	2b	C6H10O7	AEMOLEFTQBMNLQ-AQKNRBDQSA-N	3698.46	517.437	2065.36	804.551	4707.77	2474.15	14602.3	12946.1	2181.02	9817.24	5398.95	4089.02	4882.78	1252.13	1346.18	14386.4	462.358	4009.54	3321.42	6412.82	2966.3	6430.63	3767.58	4450	1161.78	1431.7	2074.73	9493.45	5653.85	12810.8	4493.54	1509.98	5740.99	7383.56	5592.46	7370.58	13986.1	57939.1	1200.23
193.037	9.374	Glucuronic acid B	[M-H]-	m/z, RT	2b	C6H10O7	AEMOLEFTQBMNLQ-AQKNRBDQSA-N	3590	968.19	1352.48	1302.75	4812.08	2968.8	20079.1	14319.6	1837.69	10298.7	4307.23	6305.51	2575.19	1180.16	956.556	14785.7	399.78	3027.36	1462.36	6271.89	1353.59	7994.27	2885.43	6998.83	812.763	1471.54	2664.48	16057.8	9312.2	7435.41	3993.08	2394.08	8451.03	14525.6	1855.53	8129.44	6324.48	52890.2	1218.86
146.047	8.907	Glutamic acid	[M-H]-	m/z, MS/MS, RT	1	C5H9NO4	WHUUTDBJXJRKMK-VKHMYHEASA-N	473790	11433.3	400814	61760.8	294503	134851	215438	223419	192945	1.29493e+06	736912	235107	311834	59607.8	110987	1.18383e+06	318647	144239	571549	671801	110666	361790	929133	536508	103864	120882	205214	276211	269404	782490	265422	177308	569347	127791	756110	1.21644e+06	510647	1.15631e+06	322646
145.063	8.718	Glutamine	[M-H]-	m/z, RT	2b	C5H10N2O3	ZDXPYRJPNDTMRX-VKHMYHEASA-N	37510.4	6008.16	9272.59	9136.42	4298.07	16011.3	22960	4670.93	8933.35	66084.1	20718.8	18116.3	9758.84	17038.5	7892.03	14676.4	5141.05	19904.8	24597.8	18706	7248.31	16946.7	13356.4	57112.6	2807.3	18125.8	40731.1	5135.15	4125.45	14021.8	7566.53	7537.49	7424.17	66299.7	8016.14	10270	12870	32606.8	10448.3
131.035	3.046	Glutaric acid	[M-H]-	m/z, RT	2b	C5H8O4	JFCQEDHGNNZCLN-UHFFFAOYSA-N	300335	5629.51	8532.47	28902.8	179659	300493	111844	244188	163897	512053	658455	49494	108527	152445	222894	281312	21488.4	23690.4	213479	335812	73683.1	165932	464643	249754	172332	9922.93	78677.7	292173	270486	791185	195285	47440.6	265579	41228.6	234898	646921	158669	147304	137235
247.094	9.277	Glu-Thr	[M-H]-	m/z, RT	2b	C9H16N2O6	JSIQVRIXMINMTA-ZDLURKLDSA-N	4140.57	72.9989	830.444	119.156	856.854	1575.2	1117.91	260.306	760.523	14237.4	3376.23	266.847	1449.12	353.309	796	3058.95	88.8022	525.6	2361.06	1094.94	209.466	357.069	2255.99	4629.11	392.281	150.398	669.401	258.556	605.03	5868.2	119.367	178.591	95.5468	2434.81	869.053	1772.94	985.378	5892.32	788.156
392.184	7.831	Glu-Val-Phe	[M-H]-	m/z, RT	2b	C19H27N3O6	FVGOGEGGQLNZGH-DZKIICNBSA-N	1349.77	56.3255	552.035	77.6914	401.108	654.497	256.278	196.724	385.658	1985.7	675.462	226.431	470.699	591.733	353.545	476.449	334.055	212.207	1046.22	617.571	283.653	585.25	819.988	840.738	154.98	259.901	577.557	462.603	315.098	572.748	332.149	156.327	451	568.265	481.808	1042.19	427.519	376.762	327.321
89.0258	7.927	Glyceraldehyde	[M-H]-	m/z, RT	2b	C3H6O3	MNQZXJOMYWMBOU-UHFFFAOYSA-N	15113.3	32738.9	18879.8	18703.8	24625.6	24566.3	47115.9	26272	13006.7	20319.9	20770.3	29580.9	15464.4	15844	7547.36	30177.8	14493.9	69442.4	20187.5	18134.6	47671.1	27095.2	32961.2	25864.1	5196.9	11235.2	63116.9	78392.5	21791.2	31264.6	24933	40782.8	5960.57	80656.9	34599	38021.9	38507.6	40352.4	13876.6
105.021	7.984	Glyceric acid	[M-H]-	m/z, MS/MS	2a	C3H6O4	RBNPOMFGQQGHHO-UWTATZPHSA-N	10799	9312.81	5575.51	8271.22	42070.4	6301.8	23964.2	23084.9	4886.45	23029	8314.77	21900.8	2911.72	8548.98	2494.39	32255.1	9468.51	12385.6	17174.2	7274.06	8988.91	19827	34609	24926	3338.26	5709.17	20078.4	23000.3	8270.15	5970.33	19382.9	23480.4	5024.41	16302.9	29353.9	8991.41	23135.4	64942.3	6717.52
464.302	6.364	Glycocholic acid	[M-H]-	m/z, MS/MS	2a	C26H43NO6	RFDAIACWWDREDC-MZMBZMQMSA-N	3305.91	15888.5	17207.8	10250.4	1873.84	4810.8	11791.5	1664.67	3394.47	4111.22	5226.38	16813.7	2005.18	4813.61	1913.17	1675.22	2457.4	6279.53	4019.03	30057.4	10345	3129.43	4670.21	6099.11	6555.02	15503.8	22583	4743	9511.57	1984.39	14505.9	2050.83	135.748	12804.3	1114.65	63559.7	3895.83	2478.54	349.935
448.308	5.129	Glycodeoxycholic acid	[M-H]-	m/z, MS/MS	2a	C26H43NO5	WVULKSPCQVQLCU-UHFFFAOYSA-N	5155.19	50407.8	14413	21677.4	3163.11	10515.5	15881.2	8322.21	4322.06	4471.46	6588.98	73325.5	1334.72	14862.8	5877.47	8.64682	47826.8	46082.5	18224.9	184689	22380.9	5431.73	59977.8	9653	9535.97	8007.83	53515.5	26531.6	17243.4	5024.01	8.69277	8706.36	9.06319	19808.9	8.97577	18638.3	20857.8	9608.1	6937.62
187.111	7.965	Gly-Ile	[M-H]-	m/z, RT	2b	C8H16N2O3	KGVHCTWYMPWEGN-UHFFFAOYSA-N	2602.61	5721.92	1392.5	2869.78	6514.03	14772.8	15623.4	1404.58	20335.9	39190.4	1599.2	7747.17	6427.03	8698.29	15494.2	14065.5	3783.53	19504.9	20213.5	15900.6	7589	3195.63	42020.5	26246.4	560.682	11916.3	27717	6890.02	5277.31	52180.6	5423.29	3897.61	1579.13	37789.4	2428.18	21379.4	2212.26	13744.4	3391.98
237.09	8.242	Gly-Tyr	[M-H]-	m/z, RT	2b	C11H14N2O4	XBGGUPMXALFZOT-VIFPVBQESA-N	5744.04	2445.14	2911.66	1858.27	2181.38	2971.55	3307.89	2348.53	5611.42	4747.72	3315.26	3999.78	1703.68	5221.77	2058.56	4905.05	9082.8	3442.64	4826.57	10546.1	1624.4	7244.52	3535.14	6287.14	1623.99	3492.22	6426.02	7317.52	2399.29	2689.86	3359.14	3636.45	5575.37	6550.98	3655.02	1761.2	7066.17	4808.37	3588
308.126	8.107	Gly-Tyr-Ala	[M-H]-	m/z, RT	2b	C14H19N3O5	UIQGJYUEQDOODF-KWQFWETISA-N	2000.52	430.71	886.911	259.467	843.239	1639.94	1020.31	244.49	1225.91	1731.95	1008.76	474.934	695.98	1505.82	378.492	749.344	581.665	661.056	1696.19	1250.34	448.577	779	666.082	2211.52	408.423	1083.59	2084.68	732.894	574.748	742.198	582.775	611.777	827.596	4068.64	1041.59	307.519	1115.34	822.822	753.349
173.094	8.062	Gly-Val	[M-H]-	m/z, RT	2b	C7H14N2O3	STKYPAFSDFAEPH-UHFFFAOYSA-N	66369.3	12846.2	17349.6	10447.8	16611.8	70088.9	44636.5	8476.08	48335.3	61959.8	27208.2	22663.9	13569.8	76389.2	17028.1	27564	22147.7	62083.8	69612.3	92814.6	21514.4	31969.6	11058.9	128809	13867.4	50196.8	101538	25054.8	20384.5	25554.1	31682.2	32293	17966.9	178662	33392.6	25117.4	48996.1	41996.1	22058.1
150.043	6.598	Guanine	[M-H]-	m/z, RT	2b	C5H5N5O	UYTPUPDQBNUYGX-UHFFFAOYSA-N	20249.4	29979.7	6709.54	4773.47	8093.72	9782.06	12142.8	2549.36	2690.42	29191.1	5705.99	9589.73	4755.89	3599.26	1747.51	4991.59	2471.83	2235.16	11542.8	11299.2	10104.8	9570.1	2335.35	35716.2	332.323	15999.9	13948.8	6895.7	3616.42	2266.72	12430.3	13640.8	5017.9	6044	5032.45	3799.18	17419.4	5915.8	896.301
282.086	7.33	Guanosine	[M-H]-	m/z, RT	2b	C10H13N5O5	NYHBQMYGNKIUIF-UUOKFMHZSA-N	14120	24083.1	10528.1	3738.25	4360.52	4093.25	19471.6	316.732	1299.8	48040.6	4283.53	16462.7	1111.94	35985.5	2230.75	2874.17	1096.63	3979.31	12062.4	12976.8	9639.42	7464.71	4416.9	35136.1	273.453	22271.8	8586.35	3020	507.33	4626	2667.64	14311.1	2220.52	5689.46	3815.51	8006.38	5322.99	4846.85	554.408
344.041	8.474	Guanosine-3',5'-cyclic monophosphate	[M-H]-	m/z, RT	2b	C10H12N5O7P	ZOOGRGPOEVQQDX-UUOKFMHZSA-N	217	203.184	337.871	178.926	254.077	246.218	310.262	66.8508	126.477	192.853	272.9	98.9289	262.245	236.626	255.977	113.901	73.6585	209.344	347.002	2628.84	101.927	86.6606	75.987	976.842	122.158	100.715	327.892	229.069	120.284	476.092	135.077	498.297	86.8707	680.569	415.56	1001.44	139.671	967.435	127.707
443.138	1.07	Halometasone	[M-H]-	m/z, RT	2b	C22H27ClF2O5	GGXMRPUKBWXVHE-MIHLVHIWSA-N	468.18	149.418	5099.45	204.66	456	270.558	2475.3	594.131	737.253	151.025	583.4	277.94	1161.5	682.456	1806.41	183.636	330.235	500.687	165.283	663.448	1854.95	314.506	206.523	677.046	192.687	325.325	6837.93	1329.72	229.057	204.963	89.4473	894.152	382.863	3720.82	168.375	1149.66	237.484	233.178	920.143
381.192	5.305	Histamine-trifluoromethyltoluide	[M-H]-	m/z, RT	2b	C19H25F3N4O	PMKJGGBYYNEYPA-UHFFFAOYSA-N	704.539	12473.2	2395.99	305.093	745.421	251.677	25509	405.193	450.716	1776.79	807.943	1274.82	1896.71	250.307	670.483	2206.74	1309.19	71188.9	377.769	297.437	966.441	1226.65	590.071	2185.24	1095.58	1423.38	2235.63	889	1034.38	27526.7	200.796	1758.86	174.677	540.369	8.78246	839.974	302.98	2866.93	209.108
154.062	9.548	Histidine	[M-H]-	m/z, RT	2b	C6H9N3O2	HNDVDQJCIGZPNO-YFKPBYRVSA-N	6376.56	2167.3	5363.61	4259.05	3235.09	8105.22	11976.7	2717.67	11313.8	20533.4	5355.07	9010.44	3911.38	5411.18	1983.27	4885.24	3607.09	8929.78	11702.9	13204.4	4280.05	9437.05	6979.1	39310	1954.12	7881.24	36339.9	2222.25	6220.98	7262	9017.35	7472.51	3971.88	39512.3	14596.3	5991.9	6461	15648.7	4469.09
167.033	2.803	Homogentisic acid	[M-H]-	m/z, RT	2b	C8H8O4	IGMNYECMUMZDDF-UHFFFAOYSA-N	2756.48	2000.73	1288.47	1277.31	1043.22	335.049	7.6777	1659.3	1264.62	2275.54	1267.26	1048	1183.63	455.686	1442.92	62.0457	640.838	153.548	906.95	649.759	2857.87	1602.42	1503.29	2928.65	801.741	786.561	2372.1	1928.69	48280.2	1368.73	43.7817	496.05	127.827	1020.78	381.527	2416.22	565.315	146.498	444.757
118.052	8.492	Homoserine	[M-H]-	m/z, RT	2b	C4H9NO3	UKAUYVFTDYCKQA-VKHMYHEASA-N	9720	6152.15	976.005	5667.09	6800.22	9404.06	3247.85	2014.18	4764.16	11857.8	5572.89	16233	4184.98	7971.3	386.226	9504.94	19216.7	6636	11237.8	15267.7	3158.33	19597.8	16776.6	10611.1	92.283	22212.5	7288.99	19820.5	1331.03	4059.09	3150.72	9581.86	2056.92	6440.85	3032.45	5926.04	3265.06	19047.3	12413.9
181.042	1.517	Homovanillic acid	[M-H]-	m/z, RT	2b	C9H10O4	QRMZSPFSDQBLIX-UHFFFAOYSA-N	691.185	1101.46	504.072	207.038	382.018	1007	3797.99	639.391	279.04	1879.53	873.352	719.637	821.277	365.607	747.479	143.518	1331.79	266.971	130.647	502.983	1540.18	701.658	713.314	789.423	495.908	290.615	8625.49	915.801	682	368.015	271.522	1067.55	337.114	533.453	307.594	2315.38	320.276	558.245	1276.97
135.032	5.027	Hypoxanthine	[M-H]-	m/z, MS/MS, RT	1	C5H4N4O	FDGQSTZJBFJUBT-UHFFFAOYSA-N	272032	518967	263123	239918	460746	359707	285499	280327	82069.4	378180	165481	303338	142476	158688	69350.9	558779	69088.4	251798	241827	464625	269533	194222	40928	325709	27061.8	297364	238380	536454	304437	154285	423800	151560	374084	444943	433163	201051	572711	210541	31814.4
487.3515_243.1724	6.243	Ile-Ile	[2M-H]-_[M-H]-	m/z, MS/MS	2a	C12H24N2O3	BCVIOZZGJNOEQS-XKNYDFJKSA-N	993439	735171	411299	251342	421338	258768	725534	132654	572119	913234	460305	666866	155331	830842	401153	341994	331381	773987	798296	818603	320324	167004	476349	965887	213146	539774	1.00956e+06	565204	191714	501664	238554	319812	493398	1.09343e+06	607676	125059	684403	256066	301191
204.067	2.277	Indolelactic acid	[M-H]-	m/z, RT	2b	C11H11NO3	XGILAAMKEQUXLS-UHFFFAOYSA-N	1856	2167.52	1005.94	1177.31	7.74536	7.95736	1713.94	2816.32	1064.95	7.80333	1353.52	13052.7	773.117	1036.01	706.678	237.954	1727.41	790.798	8.22195	30992.6	2304.7	3959.46	27272.8	2038.77	892.081	623.242	1267.51	3488	740.212	2608.52	2089.14	3564.06	8559.59	1428	2656.93	7.99923	2501.01	13962.5	7.99607
212.003	1.385	Indoxyl sulfate	[M-H]-	m/z, RT	2b	C8H7NO4S	BXFFHSIDQOFMLE-UHFFFAOYSA-N	41.1349	88.3266	54.944	70.9101	48.5748	75.7009	123.566	29501.1	72.3029	48.1711	79.219	33.3051	75.0308	39.9068	58.8062	56.6233	46.4965	27.6753	99.6644	49.0816	49.7601	144.793	103.3	83.9737	28.9338	38.0242	135.176	46.5573	179.676	76.8944	79.8421	25.1352	28.1698	53.3505	62	191.249	41.8377	153.617	64.873
267.074	6.424	Inosine	[M-H]-	m/z, MS/MS, RT	1	C10H12N4O5	UGQMRVRMYYASKQ-KQYNXXCUSA-N	33706.9	98100.2	45205.2	28342.9	31063	20313.4	91693.7	2005.24	3469.85	145186	20093	36037.3	6009.72	59381.2	7180.05	39023.6	3572.37	29884.6	61309.3	59690.4	53482.9	21980.4	4163.17	76913.1	805.218	64134	26818.3	26594.8	2858.04	41777.2	10375.1	33431.8	11705.9	31999.3	38666.5	65756	37025.2	16176.1	2481.54
130.089	7.316	Isoleucine	[M-H]-	m/z, RT	2b	C6H13NO2	AGPKZVBTJJNPAG-WHFBIAKZSA-N	105699	70643.9	60394	50813.2	160772	105668	83156.5	80258.1	73684.9	120867	98566.8	220695	33532.3	105659	28248.4	194976	102956	85210	133049	145721	43498.4	222048	200548	137440	38431.2	111277	119758	160334	49060.2	19326.6	75592.4	87921.9	36921.7	159568	58346.9	69731	168631	214479	175399
341.11	9.17	Isomaltose A	[M-H]-	m/z, RT	2b	C12H22O11	DLRVVLDZNNYCBX-RTPHMHGBSA-N	850.922	628.628	935.066	868.181	725.565	768.932	1667.32	831.502	808.166	2084.33	1176.42	3164.92	1931.49	1283.61	1520.24	9.82935	1029	3096.87	914.641	691.151	1550.68	949.751	1838.29	991.604	1455.04	1005.62	2687.54	1257.09	1464.67	2396.54	10.136	2890.26	9.56605	3715.05	115.234	999.092	1658.5	3250.92	523.757
315.052	1.318	Isorhamnetin	[M-H]-	m/z, RT	2b	C16H12O7	IZQSVPBOUDKVDZ-UHFFFAOYSA-N	382.894	2425.28	257.532	1238.99	179.458	868.531	7109.16	748.496	469.453	96.9257	691.293	195.889	230.115	165.849	312	68.4017	103.613	213.46	101.083	197.792	318.961	177.352	202.42	123.01	393.622	1294.56	987.03	383.067	1566.71	847.839	66.4768	400.739	69.4844	2882.61	53.7682	1549.84	303.261	127	432.113
178.038	6.541	Isoxanthopterin	[M-H]-	m/z, RT	2b	C6H5N5O2	GLKCOBIIZKYKFN-UHFFFAOYSA-N	1081.58	251.398	1154.19	109.986	38.8086	701.778	166.938	427.741	646.256	458.767	523.054	232.218	147.156	201.335	349.022	200.232	122.774	434	492.053	125.99	670.555	618.378	223.775	640.328	91.6776	461.003	486.721	562.714	771.243	822.582	1317.87	565.443	765.056	396.9	324.064	336.148	1527.43	319.441	244.155
285.042	1.503	Kaempferol	[M-H]-	m/z, RT	2b	C15H10O6	IYRMWMYZSQPJKC-UHFFFAOYSA-N	501.648	643.057	287.174	3988.01	355.034	575.052	2035.17	607.867	161.981	275.536	573.566	476.527	726.025	182.695	1035.64	154.675	127.291	289.247	204.416	218.192	1194.28	376.357	382.427	299.327	256.687	337	296.668	380.968	331.885	86.5838	99.7731	1117.56	108.445	550.535	96.8709	1773.34	360.657	214.915	308.417
115.047	3.303	Ketoisovaleric acid	[M-H]-	m/z, RT	2b	C5H8O3	QHKABHOOEWYVLI-UHFFFAOYSA-N	46050.2	5525.36	3405.49	6789.71	82326.3	5392.95	6533.82	72126.3	3591.23	26390.8	2777.95	62464.1	4473.97	16585.6	6786.62	178027	17695.6	3209.65	24855.1	13622	2244.82	54382.9	22603.2	8324.63	14673	27614	3745.33	53187.7	2446.58	8237.04	8360.15	22557.7	48224.6	9778.24	3041.92	4565.99	159887	72403.5	13759.1
188.036	6.327	Kynurenic acid	[M-H]-	m/z, MS/MS, RT	1	C10H7NO3	HCZHHEIFKROPDY-UHFFFAOYSA-N	6788.87	5635.93	36681	2473.24	15062.4	1257.16	6587.69	13912.8	23756.9	3392.68	2203.37	14002.8	11396.5	19230.3	703.379	966.449	922.325	2500.74	581.45	1275.47	14684.4	27598.4	28177.8	34939.3	1333.54	3803.78	11499.8	1742.84	7673.34	879.549	19227.9	21856	255.894	6300	1761.41	412.369	7067.15	12533.4	1572.98
341.11	8.99	Lactose A	[M-H]-	m/z, RT	2b	C12H22O11	GUBGYTABKSRVRQ-QKKXKWKRSA-N	1408.21	5878.85	1192.19	977.196	994.326	2588.34	2304.28	1858	773.336	1935.99	2060.79	2634.43	3092.71	4647.6	1379.81	1534.98	594.175	8433.25	1552.44	2061.01	2897.07	2612.06	11792	1541.61	1478.5	2971.8	7705.93	1479.3	1675.37	4030.13	73.3614	10405.7	889.552	24780.8	205.664	3074.54	1666.52	1764.98	592.867
341.102	8.73	Lactulose	[M-H]-	m/z, RT	2b	C12H22O11	JCQLYHFGKNRPGE-FCVZTGTOSA-N	3127.66	607.318	1472.2	948.799	1223.68	2060.18	3974.18	611.211	659.354	2565.89	3881.39	3250.12	4613.23	798.845	1998.03	221.064	917.258	2027.82	2498.59	1267.51	1694.62	602.37	3024.18	1763.92	1347.25	1124.38	1933.34	635.589	1483	5657.52	16.1323	1676.04	8.33209	2346.33	316.833	1663.54	1258.04	1492.91	676.629
245.115	8.152	Leu-Asp	[M-H]-	m/z, MS/MS	2a	C10H18N2O5	DVCSNHXRZUVYAM-BQBZGAKWSA-N	75325.8	4641.79	24901.1	4733.7	21363.4	35438.3	13529.6	6773.92	14793.4	130099	50577.9	5400.73	18035.5	12003.9	28232.6	22889.7	3738.96	6614.91	52763.1	33439.9	3062.85	10246.3	10093.1	27418.9	8660.31	7214.89	13766.6	8167.53	11639.2	153506	9196.94	1758.1	41399.3	29774.3	24536.7	56516.3	20633.8	54201.2	16749
387.149	2.797	Levocetirizine	[M-H]-	m/z, RT	2b	C21H25ClN2O3	ZKLPARSLTMPFCP-OAQYLSRUSA-N	1301.97	180.386	943.646	156.612	628.317	319.283	374.268	603.543	142.357	909.927	755.921	277.375	1391.23	459.285	2482.87	377.997	707.007	624.721	419.638	6.40213	547.815	625.103	595.312	5.9159	295.615	878.285	5.73268	458.946	518.208	2554.81	7.71616	759.427	228.54	172.998	500	1149.66	177.638	142.058	1282.17
255.067	1.264	Liquiritigenin	[M-H]-	m/z, RT	2b	C15H12O4	FURUXTVZLHCCNA-AWEZNQCLSA-N	610.759	4088.4	834.173	16418.7	2708.81	5171.88	47846	720.656	19776.1	3833.66	387.961	25578.7	550.484	5686.89	1325.36	224.36	936.24	346.785	1217.17	10291.8	850.88	732.864	4654.3	472.027	736.069	496.797	9106.15	1274.98	435.696	443.719	193.396	342.438	153.639	1534.31	24446.1	1284.02	211.99	269.937	869
190.054	1.738	L-Kynurenine	[M-H-NH3]-	m/z, MS/MS	2a	C10H12N2O3	YGPSJZOEDVAXAB-QMMMGPOBSA-N	1311.03	574.838	559.022	207.213	878.296	666.036	848.857	555.934	879.971	504.679	1036.21	805.252	2086.34	557.106	1045.4	1665.79	346.59	845.84	1670.77	8460.45	1510.15	1613.04	1000.99	808	157.543	439.975	1530.37	934.072	508.393	783.165	701.906	550.518	471.802	343.112	707.792	2572.65	925.685	844.262	663.539
424.248	5.992	LPE 14:0	[M-H]-	m/z, MS/MS	2a	C19H40NO7P	RPXHXZNGZBHSMJ-UHFFFAOYSA-N	51825.2	55793	68286.1	61840.3	27217.3	13427.9	35954.3	50148.6	31147.6	48183.8	54491.6	80471.5	32744.8	78446.2	51223.6	79919.1	51975.5	29898.5	40484.4	4568.42	114796	58179.7	36259.1	74793.6	20962.8	57007.8	63635.7	8476.77	24298.4	42334.6	17387.2	50748.2	27332.9	8996.37	47576.6	44987	24311.9	1431.31	11505.2
478.295	5.873	LPE 18:1	[M-H]-	m/z, MS/MS	2a	C23H46NO7P	PYVRVRFVLRNJLY-MDZDMXLPSA-N	43404.1	51624.8	41620.9	35640	18777.3	43764.7	40193.3	22366.6	22009.3	34085.3	81679.6	30223.3	26412	47180.5	18206.9	81732.8	37131.7	23151.8	65241.7	124.827	41770.5	31891	76208.9	13298.3	15460.6	110905	67841.3	7252.28	23166.1	31662.5	32493	29788.9	15581.1	22160.1	103025	83243.8	20789.7	2094	18034.5
469.259	5.564	LPG 15:0	[M-H]-	m/z, MS/MS	2a	C21H43O9P	IQCRPCJDPOCRDZ-UHFFFAOYSA-N	52331.4	17605	5225.47	5928.3	6792.99	3887.5	4441.37	3386.87	29759.6	69192.8	8983.83	5606	29734	19640.9	34406.5	22747.2	10985.7	3730.12	20497.5	1089.43	4600.07	4970.45	32667.6	6306.2	3721.18	12294.2	25368.3	2441.28	3880.21	5424.62	9.43541	3452.61	9.45962	23225.3	9.47854	19410.9	4587.71	2138.69	2160.08
571.29	6.721	LPI 16:0	[M-H]-	m/z, MS/MS	2a	C25H49O12P	UOXRPRZMAROFPH-UHFFFAOYSA-N	16326.7	2073.3	4731.44	1462.66	12301.9	8642.18	21856	10400.1	6670.8	12985.8	5632.17	2731.06	7411	2376.9	8813.68	1173.4	1787	1852.65	5973.07	2589.83	3051.52	3161.63	7547.94	3650.45	1545.68	5475.49	39944.2	2411.77	8984.33	5515.42	1905.8	6990.41	210.019	3495.01	195.35	5481.38	2128.52	4138	890.354
145.099	9.697	Lysine	[M-H]-	m/z, RT	2b	C6H14N2O2	KDXKERNSBIXSRK-YFKPBYRVSA-N	37180.9	4421.24	17133.6	11780	94340.1	51363	39777.6	26064.6	50255.3	178191	61277.6	81266.8	29138.1	34669	2951.96	58513.5	28716.5	47236.2	32191	100241	30976.9	67207	414756	126231	5227.29	23934.2	104260	99130.1	52978.6	62334.6	12156.6	10149	102963	198764	1701	68558.5	104049	348005	59160
115.001	1.787	Maleic acid	[M-H]-	m/z, RT	2b	C4H4O4	VZCYOOQTPOCHFL-UPHRSURJSA-N	1642.85	2006.6	981.747	982.331	2372.56	1598.54	1734.47	2946.55	637.839	2367.97	6505.33	1332.82	1399.29	343.118	1967.56	691.947	792.297	1549.52	612.921	425.595	601.092	1776.5	494.803	6581.7	1848.72	1162	784.545	649.128	607.991	1290.62	841.955	1167.68	677.061	566.828	1427.67	2787.78	644.984	404	790.97
133.015	9.536	Malic acid	[M-H]-	m/z, RT	2b	C4H6O5	BJEPYKJPYRNKOW-UWTATZPHSA-N	4638.84	66.7749	894.605	134.61	5057.88	2041.23	2827.04	1219	843.472	4989.24	6949.71	353.612	1587.15	156.448	238.112	9766.92	160.425	861.573	5258.43	3431.11	132.547	560.064	1296.44	2450.13	182.145	136.478	672.046	676.372	1187.57	4593.62	1099.62	225.265	5282.14	1383.74	2916.86	6285.47	5324.3	8560.05	505.596
503.162	9.729	Maltotriose	[M-H]-	m/z, RT	2b	C18H32O16	FYGDTMLNYKFZSV-DZOUCCHMSA-N	414.348	161.61	649.65	114.804	784.871	435.882	1081.87	645.105	520.591	1281.55	613.54	614.672	1218.9	562.88	548.477	8.11029	251.05	1026.29	258.19	10409.2	1939.04	386.484	1527.87	477.272	497.87	616.516	1504.49	612	568.634	1306.51	35.5555	682.227	27.8884	4844.15	30.2125	400.905	1014.61	810.723	202.699
181.073	7.884	Mannitol	[M-H]-	m/z, RT	2b	C6H14O6	FBPFZTCFMRRESA-KVTDHHQDSA-N	6400	3773.02	4781.21	1767.85	9524.1	9100.28	3814.55	5682.89	3814.24	11813.7	16620.5	5307.49	3823.67	5359.02	2293.74	8966.14	5498.29	3743.55	6619.67	60035.7	3266.2	9820.39	12456.7	4532.84	2029.62	3558.1	6581.35	7639.88	2852.83	8016.74	29223.3	2318.79	11241.8	5114.95	11721.9	6405.37	6786.14	10556.6	7026.44
148.046	7.544	Methionine	[M-H]-	m/z, MS/MS, RT	1	C5H11NO2S	FFEARJCKVFRZRR-BYPYZUCNSA-N	179563	69214.5	50453.7	33739.1	79106	93065.7	98355.8	33615.6	75361.4	145253	33930.9	186075	37365.2	99455.4	28923.5	136810	26186.3	105912	131766	201569	54178.9	161607	94692.2	198865	11941.2	74764.4	170639	126303	19346.2	35153.5	50201.6	63435.9	57782.8	275650	45757.7	48579.5	145344	193575	166804
164.04	8.661	Methioninesulfoxide	[M-H]-	m/z, RT	2b	C5H11NO3S	QEFRNWWLZKMPFJ-YGVKFDHGSA-N	52748	11612.5	45170.1	16208.5	73275.6	56415.3	35133.1	55508	44254.3	73407.8	137186	60817.1	29791.4	34843.8	23140.4	122586	59644.8	35778.7	65819.6	93520.3	15269.3	61076.5	104981	69464.1	20014	46969.3	58187	60564.8	36367.1	58309.4	42885.7	22971.8	91403.1	62219	50431.5	54289.7	108718	138310	45798.3
181.052	1.243	Methyl-4-hydroxy-3-methoxybenzoate	[M-H]-	m/z, RT	2b	C9H10O4	BVWTXUYLKBHMOX-UHFFFAOYSA-N	662.081	634.217	568.607	404.352	2414.38	1099.07	1018.87	1172.62	730.063	1417.23	936.72	1260.01	520.901	592.822	436.713	3698.44	807.749	1608.27	722.851	737.398	579.894	642.539	3465.59	638.961	510.999	1126.29	938.437	747	502.212	2863.81	821.591	1014.81	545.952	633.62	818.934	1546.65	658.508	11278.6	511.749
117.026	3.326	Methylmalonic acid	[M-H]-	m/z, RT	2b	C4H6O4	ZIYVHBGGAOATLY-UHFFFAOYSA-N	975.242	986.535	731.184	644.598	1211.93	1066.25	1041.15	787.099	736.317	939.843	1059.59	1026.34	845.196	707.174	1246.31	10655.2	903.502	998.427	1023.16	7734.57	958	959.974	636.527	962.479	942.643	837.525	922.796	816.627	781.38	989.633	814.895	864.008	1047.11	916.961	850.938	3419.83	1033.06	1034.79	701.299
250.094	8.501	Muramic acid	[M-H]-	m/z, RT	2b	C9H17NO7	MSFSPUZXLOGKHJ-PGYHGBPZSA-N	1116.2	1701.31	503.054	871.237	5197.29	1892.55	1613.54	2164.11	1370.03	2679.12	568.027	1729.17	766.789	1624.47	429.047	4138.2	1434	1042.57	1882.04	5226.97	784.623	2808.14	261.784	2579.19	391.856	4717.02	1324.63	6395.25	922.427	693.337	779.736	585.739	349.316	1592.01	737.259	1291.74	3716.24	25264.6	1672.42
222.089	4.797	N-2-Fluorenylacetamide	[M-H]-	m/z, RT	2b	C15H13NO	CZIHNRWJTSTCEX-UHFFFAOYSA-N	2065.18	318.287	1023.33	175.635	1939.36	1015.73	454.354	298.882	206.692	1782.36	1605.29	63499.9	3435.2	493.02	2024.59	776.672	1139.34	7.11163	36755.5	501.658	1142.71	449.303	1375.97	877	473.48	2081.93	72.9429	499.659	279.306	1236	2285.81	206.417	646.024	348.031	1541.26	1011.15	484.278	7.01473	1265.1
174.042	7.83	N-Acetylaspartic acid	[M-H]-	m/z, RT	2b	C6H9NO5	OTCCIMWXFLJLIA-BYPYZUCNSA-N	2811.51	126.121	3247.27	82.4181	923	1728.98	293.852	391.674	345.318	47095.8	4266.59	316.082	671.069	518.654	878.483	2408.6	378.398	40.1349	916.904	1148.81	232.185	1250.82	5394.12	1507.16	1412.24	229.921	394.637	2370.44	1652.41	2581.69	2213.65	133.537	2579.46	216.694	3704.6	17558.8	685.994	1253.77	625.595
266.09	7.328	N-Acetyl-D-glucosamine	[M+CHO2]-	m/z, MS/MS	2a	C8H15NO6	OVRNDRQMDRJTHS-PVFLNQBWSA-N	187723	64883.9	88688.1	104675	254882	200082	207164	230818	127261	70632.4	220183	111400	46185.3	79912.3	36628.6	397849	40870.8	210323	154612	236529	87262.5	129382	73413.2	94135.6	36405.6	92623.5	98391.5	381707	117008	138505	116300	49609.7	38339.8	201655	165592	133967	414675	230256	153643
220.084	7.751	N-Acetylglucosamine	[M-H]-	m/z, RT	2b	C8H15NO6	OVRNDRQMDRJTHS-RTRLPJTCSA-N	19573.2	9759.42	11541.4	14429.1	27154.3	24578.5	25932.5	31551.9	15200	6564.42	23705.9	9030	12037	10426.3	6232.49	41197.3	3717.25	18764.4	12239.4	31466.7	9482.79	9961.3	3503.15	6829.15	3915.73	9836.26	7979.55	45915.8	16702.4	21859.8	15494.3	3812.72	4184.62	17063.3	25233.5	13017	53789.6	28967.2	9206.75
188.058	7.932	N-Acetylglutamic acid	[M-H]-	m/z, RT	2b	C7H11NO5	RFMMMVDNIPUKGG-YFKPBYRVSA-N	16258.8	219.873	4616.41	230.142	1320.97	2295	1061.88	783.284	1733.82	31801.1	14463.5	957.987	2731.66	1542.21	3179.24	9975.15	9342.8	669.894	6889.93	2288.81	954.14	1634.42	8611.22	4195.71	2032.76	2893.17	1254.64	2232.72	2408.85	11045.2	5190.12	1483.89	7096.17	1324.61	8781.61	28268.6	1748.31	7428.34	1561.87
116.036	7.536	N-Acetylglycine	[M-H]-	m/z, RT	2b	C4H7NO3	OKJIRPAQVSHGFK-UHFFFAOYSA-N	2680.32	802.991	1157.01	875.406	6731.67	2629.45	1675.5	4218.9	1765.16	4833.38	6020.55	10381.1	1011.76	2057.78	1189.17	11782.7	4537.44	1738.19	5441.9	18806.7	1213.52	12143	16468.3	4926.3	975.373	1654.93	2949.79	9578.41	1430.17	3539	1385.83	3397.75	15862	4102.22	1583.61	5290.69	7006.56	13988.4	8387.55
196.073	8.233	N-Acetylhistidine	[M-H]-	m/z, RT	2b	C8H11N3O3	KBOJOGQFRVVWBH-ZETCQYMHSA-N	11150.1	9086.33	11143	9185.51	9275.69	18777.6	19973.8	7657.05	44400.9	12897.7	19357.7	14348.9	10474.7	6968.14	2316.83	14305.5	24406.8	11122.4	28763.5	34912.7	14108	13313.4	7828.92	19696.6	4731.26	9600.89	26735	19453.4	16892.1	12865.8	36211.9	12080.5	7649.65	26389.2	24130.2	10517.6	13233	23131.7	5280.02
172.098	2.288	N-Acetylleucine	[M-H]-	m/z, RT	2b	C8H15NO3	WXNXCEHXYPACJF-ZETCQYMHSA-N	51329.9	39559.3	20148.7	38820.1	82229.7	84311.5	38128.7	140324	57031.4	65017.3	118290	62929.8	13879	62287.7	27006.4	5959.58	138583	40961.6	95280.5	45596.1	17498.4	8522.84	30703.2	52849	33808.7	96229.9	56486	218750	29391.3	53939.9	52451	124806	48899.4	118430	57784.1	54154	49661	25534.2	84436.1
190.055	3.417	N-Acetylmethionine	[M-H]-	m/z, RT	2b	C7H13NO3S	XUYPXLNMDZIRQH-UHFFFAOYSA-N	10641.9	19033.5	5271.85	5333.02	14466.3	54048.5	12861.9	6877.32	16117	16921.1	79924.1	155122	25781.4	17360	1406.68	14356.8	19493.1	9216.8	19452.3	80331.3	18335	21505.1	60413.8	53930.9	2412.81	12869.4	30561.5	62001.6	8245.76	15566.2	5823.43	27085.6	30313.8	42749.2	8805.1	27863	37528.4	63913.2	14191.2
308.1	9.441	N-Acetylneuraminic acid	[M-H]-	m/z, RT	2b	C11H19NO9	SQVRNKJHWKZAKO-LUWBGTNYSA-N	1896.88	159.566	976.558	320.056	3196.17	1972.36	1239.67	2371.53	830.807	2733.57	1921.64	734.44	1053.91	209.879	522.604	7.14314	796.685	815.281	1493.85	2710.08	440.192	699.492	1611.74	1635.17	307.812	363.002	841.134	2401.15	1654.83	2769.29	7.43043	599.255	86.2677	682.018	65.9269	2956.5	4043.65	19313.4	915
206.08	2.699	N-Acetylphenylalanine	[M-H]-	m/z, RT	2b	C11H13NO3	CBQJSKKFNMDLON-JTQLQIEISA-N	9340.27	23527.2	10374.5	11916.4	45424.4	5474.73	13808.4	33309.1	10516.6	21615.5	17483.9	90417	3972.51	8105.32	8021.06	27196.1	19353.3	6558.46	13633.2	43628	7425.56	36717	26069.7	43723.1	4559.44	20082	23093.8	66587.9	4723.35	10816.4	6.97541	31395.4	43606.6	42041.4	21240.3	17360.4	22433.6	30795.8	21195.6
146.048	7.922	N-Acetylserine	[M-H]-	m/z, RT	2b	C5H9NO4	JJIHLJJYMXLCOY-BYPYZUCNSA-N	1729.39	339.479	901.628	137.761	994.677	1771.15	445.608	603.163	508.56	3620.85	2030.86	1331.71	613.136	653.548	488.916	2923.81	953.622	573.72	1315.35	2299.75	467.598	1534.43	3660.7	1029.99	260.561	624.216	1021	1516.75	538.277	2026.03	705.354	518.381	1884.91	2030.54	2298.59	17666	1599.75	4730.95	402.216
217.106	1.563	N-Acetylserotonin	[M-H]-	m/z, RT	2b	C12H14N2O2	MVAWJSIDNICKHF-UHFFFAOYSA-N	154.282	200.394	378.423	166.292	274.941	260.632	373.159	313.962	341.576	192.695	390.576	231.093	169.281	295.158	217.589	86.073	223.278	230.535	270.372	387.983	141.391	421.376	163.551	286.085	271.148	192.115	193.984	347.718	265	582.143	2453.87	450.923	167.494	154.742	157.016	366.936	757.858	286.854	200.52
245.096	2.991	N-Acetyltryptophan	[M-H]-	m/z, RT	2b	C13H14N2O3	DZTHIGRZJZPRDV-GFCCVEGCSA-N	6633.48	1288.16	2668.08	877.104	1589.19	1057.18	3097.38	2183.22	567.124	1445.24	2153.91	5533.93	1202.99	1271.5	3629.41	2238.59	1293.09	1249.23	1208.91	3596.52	1830.13	1195.89	1519	2721.05	985.751	1108.06	3243.24	2029.86	896.133	1142.92	385.567	2391.51	2009.51	3287.94	1352.22	2953.63	477.446	1107.65	2316.4
579.172	5.78	Naringin	[M-H]-	m/z, RT	2b	C27H32O14	DFPMSGMNTNDNHN-ZPHOTFPESA-N	7.13027	145.114	209.777	262.98	245.363	135.125	203.169	97.3805	99.3018	91.7782	371.177	118.503	370.221	188.805	208.573	188.57	52.245	213.654	153	81.0331	361.242	88.9496	102.294	90.1979	183.941	57679.2	265.217	194.753	152.856	196.92	108.949	110.108	98.3257	6408.48	66.0181	163.724	135.967	71.3863	196.915
264.125	1.355	N-Carbobenzyloxyleucine	[M-H]-	m/z, RT	2b	C14H19NO4	USPFMEKVPDBMCG-LBPRGKRZSA-N	170.123	305.836	221.9	109.382	55.4102	170.36	345.464	199.266	121.913	220.672	1143.04	202.987	186	259.962	292.842	92.2648	446.271	110.241	280.537	2010.18	196.779	276.404	340.353	55.4669	172.974	197.369	176.635	131.767	158.778	180.783	85.9395	277.792	144.164	112.966	107.75	550.597	132.401	225.068	180.926
204.065	2.817	N-Cinnamoylglycine	[M-H]-	m/z, RT	2b	C11H11NO3	YAADMLWHGMUGQL-VOTSOKGWSA-N	1520.06	715.422	462.176	176.322	964.713	213.405	885.715	1539.17	361.813	335.293	608.69	2880.8	817.628	245.232	2313.32	149.964	584.065	661.142	862.556	2520.46	1448.32	1969.18	1030.79	808.519	486.403	463.001	948.614	1689.74	482.818	487.141	1159.18	723	2217.05	787.585	280.209	2115.8	445.697	507.862	507.555
187.11	8.195	N-epsilon-Acetyllysine	[M-H]-	m/z, RT	2b	C8H16N2O3	DTERQYGMUDWYAZ-ZETCQYMHSA-N	9402.17	5316.17	4219.54	4570.87	9641.11	7453.76	7348.09	6323.13	7087.22	13779.6	9194.37	17596.1	6447.18	12181.9	2182.38	8249.41	13657.4	15225.8	9081	18049	8138.23	22299.9	11088.2	10702.5	2678.37	11224.1	11160.1	13454.3	8705.96	16443.5	22862.6	8632.19	10059.5	7255.83	7372.57	7489.32	9182.42	7548.57	7238.62
365.343	1.072	Nervonic acid	[M-H]-	m/z, RT	2b	C24H46O2	GWHCXVQVJPWHRF-KTKRTIGZSA-N	6715.9	8228.49	1547.63	128.119	6204.68	319.769	10538.9	19773.1	6415.91	1182.67	11646.1	8402.43	2327.92	4064.82	2212.04	422.828	1478.14	2855.91	3296	2930.69	290.092	3633.09	4684.84	13443.3	1153.51	221.256	5636.16	5250.55	695.497	10510.8	8.51809	7912.81	62.2999	8012.31	8.66869	9842.62	2942.12	14652.7	901.698
176.039	4.285	N-Formylmethionine	[M-H]-	m/z, RT	2b	C6H11NO3S	PYUSHNKNPOHWEZ-YFKPBYRVSA-N	1522.23	1949.19	624.73	827.185	1217.83	586.158	1256.13	687.793	882.549	1153.13	4252.62	6181.33	508.959	2025.25	447.818	3791.29	374.813	1820.05	1291.2	7010.04	756.221	2259.79	1466.28	4397.71	596.171	980.05	1336.67	2540.84	543.957	1036.42	1266.73	1255	1805.74	8188.23	1244.91	743.44	904.028	3157.87	837.696
122.018	4.277	Nicotinic acid	[M-H]-	m/z, RT	2b	C6H5NO2	PVNIIMVLHYAWGP-UHFFFAOYSA-N	86037.6	241880	123956	134625	139070	46427.4	257605	41491.8	86537.9	277204	40410.4	268366	62454.1	195569	28579	18685.2	175282	139205	124792	132444	241117	97224.9	92767	296015	16051.5	182894	122595	303098	87346.6	251851	37375.3	382285	75.4414	177923	63314.5	179296	127453	128.304	15374.5
144.067	3.668	N-Isobutyrylglycine	[M-H]-	m/z, RT	2b	C6H11NO3	DCICDMMXFIELDF-UHFFFAOYSA-N	2435.08	1064.86	538.857	637.686	2700.46	2177.06	2386.81	5682.5	708.336	896.117	1780.87	7213.34	664.295	1422.08	1116.24	6795.8	2011.03	1968.06	1435.14	9735.96	4301.59	8226.8	9697.65	1866.25	567.793	1348.12	1773.78	10202.7	1073.08	1057.31	1240.12	1642.69	12027.4	1137.72	1082.39	1850	15156.3	7066.68	3683.02
158.081	3.026	N-Isovalerylglycine	[M-H]-	m/z, RT	2b	C7H13NO3	ZRQXMKMBBMNNQC-UHFFFAOYSA-N	1479.01	3539.2	598.514	2050.82	4742.95	1522.21	1537.17	3932.05	1138.09	1191.16	4859.96	10588.7	260.584	1916.25	420.799	10554.1	9549.87	9259.43	3839.02	40493.2	1812.16	7738.24	8972.69	5197.26	411.518	1757.73	6313.64	7461.45	705.725	2165.63	522.862	2974	8085.23	1520.23	859.075	2237.62	4401.83	5530.56	3571.21
306.016	1.023	Nitazoxanide	[M-H]-	m/z, RT	2b	C12H9N3O5S	YQNQNVDNTFHQSW-UHFFFAOYSA-N	84.778	131.05	108.814	57.914	52.353	85.8724	67.985	90.067	70.5682	77.9913	67.9369	81.6996	100.056	59.3313	70.2086	43.0723	59.7634	46.392	63.4801	38.7041	73.198	123.308	55.2205	98.5662	49.4757	72.385	41.3459	64	53.4218	37.1879	58.3106	7.53384	96.7179	61.0881	251851	44.3463	59.1669	37.0537	132.928
330.106	4.501	Nizatidine	[M-H]-	m/z, RT	2b	C12H21N5O2S2	SGXXNSQHWDMGGP-IZZDOVSWSA-N	743.069	277.026	1171.71	152.196	936.394	288.054	1337.83	398.271	163.3	1884.98	879.18	496.185	1312.79	236.754	967.255	484	318.157	330.371	813.22	353.836	974.272	830.197	114.004	1382.59	271	340.355	616.864	512.781	263.402	348.581	428.454	276.894	237.024	415.781	888.524	1405.8	596.019	140.937	566.918
102.057	8.908	N-Methylalanine	[M-H]-	m/z, RT	2b	C4H9NO2	GDFAOVXKHJXLEI-VKHMYHEASA-N	38219.7	1105.63	36292.4	4758.2	27518.8	10339.1	15962.2	20481.1	16500.1	104113	56048.6	21741.7	22161.3	5348.22	10289.9	95636.4	30076.4	13040.7	44577.9	59568.9	9329.79	31209.6	89362.1	40611.9	8594.52	11213.3	17241.2	24913	20615.9	73457.6	22635.5	13568	53035.6	11028.1	55075.3	79200.7	47558.1	92204.7	28849.7
150.057	1.351	N-Methylanthranilic acid	[M-H]-	m/z, RT	2b	C8H9NO2	WVMBPWMAQDVZCM-UHFFFAOYSA-N	94.6251	85.2624	127.281	96.4402	207.508	91.9585	205.227	203.06	181.525	170.142	175.248	243.293	189.708	207.087	94.639	129	57.7334	81.7087	124.296	65.5441	1173.7	101.169	119.688	84.8477	99.8715	138.668	94.4571	115.025	229.148	145.912	107.869	343.726	130.016	139.84	111.337	366.723	62.6101	333.155	164.352
160.062	8.502	N-Methylglutamic acid	[M-H]-	m/z, RT	2b	C6H11NO4	XLBVNMSMFQMKEY-UHFFFAOYSA-N	4792.51	339.388	2819.52	781.381	13824	1256.78	1111.24	4833.68	1293.28	10973.1	5875.97	5563.35	1892.55	1433.79	19325.6	2661.12	3183.85	2260.59	5293.73	5765.38	693.425	4292.54	3936.98	4882.13	864.38	2276.35	1157.75	11032	3529.04	8257.37	1691.35	3245	2437.32	486.551	15111.9	10539.6	6773.81	13992.5	2822.93
144.103	6.533	N-Methylisoleucine	[M-H]-	m/z, RT	2b	C7H15NO2	KSPIYJQBLVDRRI-UHFFFAOYSA-N	299.693	50.5337	317.996	21.4781	199	287.493	345.896	134.621	403.628	310.439	285.354	148.12	247.955	318.961	170.192	139.316	168.854	63.2178	456.622	208.682	127.099	212.887	106.388	73.2151	209.63	148.421	175.173	326.078	323.322	296.634	157.043	73.2914	144.272	44.3467	311.674	1501.92	294.006	52.6428	59.0015
178.087	6.332	N-Methylphenylalanine	[M-H]-	m/z, RT	2b	C10H13NO2	SCIFESDRCALIIM-VIFPVBQESA-N	2748.97	1223.6	235.75	1395.16	1697.68	3315.44	303.987	171.276	3123.17	1526.06	371.842	1545.49	685.851	4331.16	406.59	3915.17	166.442	537.452	1295.93	3386.97	2252.77	10780.1	459.97	244.401	1558.56	186.847	874	633.569	3103.95	215.426	537.595	814.271	112.967	855.084	3380.25	1157.28	1410.3	162.496	229.885
118.052	8.254	N-Methylserine	[M-H]-	m/z, RT	2b	C4H9NO3	PSFABYLDRXJYID-VKHMYHEASA-N	371.591	508.826	276.797	815.708	773.236	728.703	515.116	403.46	476.236	719.492	259.787	1161.74	221.975	345.112	234.62	1616.22	473.376	979.013	377.671	1752.3	417.485	812.611	982.93	1132.17	508.962	440.546	498	771.111	450.823	282.468	268.484	3210.59	459.77	495.446	445.685	388.654	951.586	3117.62	941.624
194.084	7.251	N-Methyltyrosine	[M-H]-	m/z, RT	2b	C10H13NO3	AXDLCFOOGCNDST-UHFFFAOYSA-N	242.52	169.977	416.024	208.903	284.648	297.82	224.924	187.096	172.928	218.569	302.756	232.873	548.295	287.783	403.755	306.826	163.569	309.369	224.543	182.387	243.829	321.456	243.696	231.033	2251.63	244	296.485	380.668	387.501	249.691	431.297	212.185	196.876	201.014	855.431	575.891	316.765	112.483	197.269
130.089	7.137	N-Methylvaline	[M-H]-	m/z, RT	2b	C6H13NO2	AKCRVYNORCOYQT-UHFFFAOYSA-N	73170	34309.9	81757.1	50356.4	126059	54489.1	43181.7	64210.2	73101.2	68080.9	65327.4	129899	76387.2	91991	61156.8	246241	40090.7	144910	88454.1	140415	49065.2	108360	170390	63248.4	40820.6	108429	64475.4	114012	80602	47169.1	62062.4	36433.4	109349	179634	54291.4	41499.6	195117	123718	151459
168.068	7.977	Norepinephrine	[M-H]-	m/z, RT	2b	C8H11NO3	SFLSHLFXELFNJZ-QMMMGPOBSA-N	121.531	257.237	272.281	144.157	168.634	446.989	147.733	111.229	161.856	251.525	182.345	145.076	208.139	346.504	115.243	370.544	242.303	266.02	224.827	422.107	218.21	286.962	187.403	222	163.187	2085.82	229.07	79.5466	284.818	227.67	227.946	66.0139	158.047	159.1	228.841	339.223	537.827	132.857	193.129
179.036	1.362	O-Acetylsalicylic acid	[M-H]-	m/z, RT	2b	C9H8O4	BSYNRYMUTXBXSQ-UHFFFAOYSA-N	848.55	933.679	714.335	1424.8	1878.09	5171.59	10553.6	4201.53	771.617	10396.4	1859.47	1058.79	2231	534.084	5292.42	640.741	752.331	1021.49	2321.05	2363.85	4540.31	1480.39	3344.2	754.017	8350.02	2360.61	6601.49	812.246	885.671	2356.6	965.662	1316.9	8196.83	2617.49	2942.72	5660.92	879.454	85080	2856.81
313.238	1.388	Octadecanedioic acid	[M-H]-	m/z, RT	2b	C18H34O4	BNJOQKFENDDGSC-UHFFFAOYSA-N	2381.58	41164.7	704.545	1913.41	2089.14	10021.3	975.09	1278.79	543.949	2283.32	2347.19	2464.72	1047.18	2205.78	1418.1	784.908	6447.18	4070.26	1869	29475.8	1331.37	1320.96	1248.7	10133	5984.14	871.895	267.103	1798.47	112.219	5088.35	7.19717	4147.55	2126.98	418.525	2381.38	454.111	2543.8	1226.33	1226.09
281.25	1.039	Oleic acid	[M-H]-	m/z, MS/MS, RT	1	C18H34O2	ZQPPMHVWECSIRJ-KTKRTIGZSA-N	248784	111436	231727	719176	238093	151134	900468	422224	223010	515856	35095.9	216623	83253.7	73041.2	114477	313.132	97531.6	631956	96868.4	1.77689e+06	142647	295109	125465	366829	207006	113174	272125	533571	306008	122123	682084	260951	331505	617837	286665	33536.6	92198.4	190176	602906
445.191	4.649	Olmesartan	[M-H]-	m/z, RT	2b	C24H26N6O3	VTRAEEWXHOVJFV-UHFFFAOYSA-N	479.983	14782	684.315	3842.17	4762.61	971.614	6069.72	3526.64	10967.3	393.315	563.752	8374.91	9048.56	538.261	879.277	12293	731.851	7252.57	133.058	5186.62	11777.3	1888	2736.53	8178.54	603.532	1108.32	6817.15	5630.71	3071.14	505.592	716.864	630.176	308.752	3954.94	672.108	7.207	927.731	7098.47	679.102
344.105	1.352	Omeprazole	[M-H]-	m/z, RT	2b	C17H19N3O3S	SUBDBMMJDZJVOS-UHFFFAOYSA-N	196.422	159.681	150.029	65.5521	187.852	2.06344	471.102	164.803	151.455	9.25002	663.023	167.471	131.007	66.5125	186.828	66.6707	111.869	161	120.017	65.6335	443.909	1887.41	136.503	73.9005	30.1699	216.49	449.301	771.606	134.014	196.005	2032.77	209.629	284.708	566.539	70.1588	157.489	239.304	111.501	172.174
494.383	0.992	Orlistat	[M-H]-	m/z, RT	2b	C29H53NO5	AHLBNYSZXLDEJQ-FWEHEUNISA-N	592.858	1823.95	724.932	1346.38	1295	3558.41	354.043	1443.57	631.455	1968.99	417.665	1675.82	2443.63	1248.69	528.564	2078.73	645.838	1932.77	370.342	1062.79	1468.54	785.395	804.33	352.955	2942.94	2300.1	229.523	1941.83	1598.16	1138.96	5719.52	1342.67	937.912	516.562	2811.99	782.39	1502	773.745	3036.91
131.083	9.746	Ornithine	[M-H]-	m/z, RT	2b	C5H12N2O2	AHLPHDHHMVZTML-BYPYZUCNSA-N	727.105	432.849	1248.47	1143.56	10124.7	1305.83	3671.88	6267.71	4083.84	3376	2015.61	7788.74	1190.93	185.452	258.093	9418.27	732.411	6872.41	1282.55	36526.3	2068.18	6115.43	66677.2	2317.46	214.367	325.982	5118.66	5984.05	3549.66	7826.08	1767.48	928.163	10725.5	6425.11	2637.99	4850.75	4213.87	11743.1	3024.84
155.012	7.539	Orotic acid	[M-H]-	m/z, MS/MS, RT	1	C5H4N2O4	PXQPEWDEAKTCGB-UHFFFAOYSA-N	12086.6	2552.26	31705.7	4623.23	134067	41330.7	23329	30301.7	32799.3	31592	36584.1	20465.6	33892.2	480.88	11710.3	538569	16402.9	15600	67811.7	304077	3341.33	46294.6	162032	9850.5	7263.55	2567.91	6075.09	247602	34732.2	115393	14937.2	4102.03	83040	18258.8	121843	161934	160599	246645	30978.1
218.069	8.22	O-Succinylhomoserine	[M-H]-	m/z, RT	2b	C8H13NO6	GNISQJGXJIDKDJ-UHFFFAOYSA-N	1473.85	207.606	1023.41	267.45	1768.6	1049.74	593.957	1119	467.782	1263.98	2613.05	747.792	1465.96	743.581	1672.86	3113.08	971.689	601.6	2463.55	1353.66	516.038	1488.09	1799.42	1032.76	796.868	737.563	518.929	1856.02	839.436	1443.53	782.599	535.717	1145.77	334.11	1736.47	2635.35	2167.68	5363.88	1561.8
420.232	2.808	Otenzepad	[M-H]-	m/z, RT	2b	C24H31N5O2	UBRKDAVQCKZSPO-UHFFFAOYSA-N	7.66706	232.501	136.228	121.134	7.18973	72.7917	220.441	146.131	169.883	95.0891	87.0095	134.087	132	121.867	183.298	499.123	6.47521	245.094	6.4207	46.8228	159.41	6.4073	137.545	62.1392	82.97	72.3884	141.128	369.079	99.8127	371.31	1028.13	125.326	186.811	199.711	513.934	194.634	128.174	41.0176	36.6842
292.092	1.129	Oxaprozin	[M-H]-	m/z, RT	2b	C18H15NO3	OFPXSFXSNFPTHF-UHFFFAOYSA-N	305	231.441	1143.73	67.4085	753.759	347.194	636.19	1100.22	104.113	50.34	969.707	870.36	1483.54	163.311	2281.64	180.542	90.1103	228.553	102.451	82.153	2800.37	645.005	274.974	1149.54	130.379	524.4	695.908	1573.02	115.279	128.692	108.057	1427.93	83.0936	358.972	104.276	1600.7	72.3239	302.318	1013.19
285.041	1.389	Oxazepam	[M-H]-	m/z, RT	2b	C15H11ClN2O2	ADIMAYPTOBDMTL-UHFFFAOYSA-N	340.759	961.091	231.244	865.059	330.56	1114.45	974.706	1184.48	1008.35	286.774	204.22	720.047	256	133.033	208.688	123.605	153.615	138.451	206.098	5909.17	233.121	180.547	187.322	221.402	351.023	741.954	2178.44	1773.43	539.796	199.906	41.6236	150.585	484.989	812.944	82.4589	393.702	205.485	144.828	239.123
255.233	1.046	Palmitic acid	[M-H]-	m/z, RT	2b	C16H32O2	IPCSVZSSVZVIGE-UHFFFAOYSA-N	17545	3753.47	3580.52	7775.66	7492.78	20473.1	17130.1	8428.6	7975.9	21800.8	2546.14	6635.39	11703.3	2545.51	38705.7	377.144	15946.1	31658.3	25551.9	31368.6	2707.19	7831.1	29502	13869.4	17080.6	12535.9	6634.3	9894.52	11278.4	15393.1	27147.9	13646.5	23755.9	6995.64	13072	19496.3	10409.9	26918.5	21422.6
382.065	1.158	Pantoprazole	[M-H]-	m/z, RT	2b	C16H15F2N3O4S	IQPSEEYGBUAQFF-UHFFFAOYSA-N	42.526	56.6561	96.503	51.9183	141.158	263.41	826.195	55.8013	55.9752	118.538	93.7533	92.0364	88.3538	70.9103	88	44.2473	94.9376	43.7652	52.8295	7.35156	92.0193	104.685	118.379	239.884	50.154	69.2732	960.342	120.538	66.5026	82.4162	64.2199	66.8379	44.8586	673.468	2232.09	140.933	94.1122	62.9453	45.365
437.214	3.744	Pantothenic acid	[2M-H]-	m/z, MS/MS	2a	C9H17NO5	GHOKWGTUZJEAQD-UHFFFAOYSA-N	1775.91	35841.2	376.432	1855.32	46953.1	556.366	106155	7157.45	550.595	670125	3141.58	109236	672.224	26339	693.986	60329	69987.8	4945.37	2725.69	145422	113736	699.058	101997	316153	357.52	30471.6	102953	134019	45384.5	89429.2	420.92	197720	1158.26	49833.2	3479.11	24660.8	898.241	84866.5	511.088
765.561	1.375	PE-Cer 23:3;2O/18:2;O	[M-H]-	m/z, MS/MS	2a	C43H79N2O7P	WKGKAUJFHIFUBY-LHONXZSUNA-N	51294	98682.2	377285	37463.4	69904.5	206862	41591.8	42256.9	41377.8	38336.9	51268.8	325201	124046	110018	16674.9	1335.53	216066	25500.4	67805.6	325534	151977	51061.8	2944.13	22576.7	12677.8	83959.7	236829	80117.5	70615.4	45790.3	11.4967	404538	1999.4	175892	12.3824	44402.4	106609	45304.3	190992
252.114	6.723	Penciclovir	[M-H]-	m/z, RT	2b	C10H15N5O3	JNTOCHDNEULJHD-UHFFFAOYSA-N	106.734	123.441	98.9533	46.707	116.3	109.418	101.01	93.6736	23.2304	59.4811	173.456	54.8889	116.277	60.9244	72.2572	320.781	122.142	198.629	99.0785	49.2498	133.58	89.5734	43.3393	59.5538	101	164.384	100.301	64.3578	209.363	76.1139	239.049	54.0915	3303.75	56.7803	246.714	162.849	115.132	37.3093	268.038
661.452	1.093	PG O-18:2_11:0	[M-H]-	m/z, MS/MS	2a	C35H67O9P	UVOGMYMQYMUJPQ-DURLKXOLNA-N	267127	109876	24652.3	39265.6	331766	69639.2	2276.49	49048	106471	6017.48	19108.3	5515.28	63860.2	10828.8	176354	230.893	102146	127642	1373.76	41161.7	455612	464604	1.36564e+06	5676.73	196000	85114.9	115794	30208.5	343837	17836.1	9.61046	112331	431.317	583670	308.702	36795.1	123613	14285.1	13833
263.104	6.188	Phenylacetylglutamine	[M-H]-	m/z, RT	2b	C13H16N2O4	JFLIEFSWGNOPJJ-JTQLQIEISA-N	619.418	280.902	293.522	954.261	393.532	5117.54	446.602	18214.2	274.278	546.216	609.694	15706.7	458.357	452	373.116	1161.49	398.789	262.748	448.459	1713.53	318.843	651.538	38525.8	59302.6	282.981	374.13	417.523	666.11	12246.3	341.749	206.275	374.741	229.42	417.366	253.618	556.432	625.36	2333.13	560.805
164.069	6.994	Phenylalanine	[M-H]-	m/z, MS/MS, RT	1	C9H11NO2	COLNVLDHVKWLRT-QMMMGPOBSA-N	368713	223688	170756	156953	462347	288165	303253	204057	220766	308520	264583	645450	98059.5	274358	75586.3	631859	215239	252658	389073	608517	127100	570893	575971	501189	94039.1	290879	431787	492024	120672	72599.2	160233	210774	181297	510521	191358	197743	545500	568502	588822
255.089	2.778	Phenyl-beta-glucopyranoside	[M-H]-	m/z, RT	2b	C12H16O6	NEZJDVYDSZTRFS-RMPHRYRLSA-N	5879.74	3356.61	4001.08	666.248	4466.49	1149.6	4643.61	6327.32	2404.69	2858.53	4438.28	2771.13	4938.37	2756.77	9784.16	276.864	3340.6	2198.53	10798.9	2595.21	7476.55	6557.89	2815.6	5329.04	5718.28	2916.51	2358.65	11292.6	2835.29	6353.31	8.89572	3507.17	356.956	1540.34	973.856	7838.72	2940	624.455	2768.7
273.071	1.576	Phloretin	[M-H]-	m/z, RT	2b	C15H14O5	VGEREEWJJVICBM-UHFFFAOYSA-N	690.122	635.655	1497.04	860.724	439.168	778.027	2583.66	986.256	2718.1	403.846	1066.3	659.986	1015.93	627.179	1686.36	88.7466	378.541	305.88	336.338	519.837	1947.39	797	1982.89	741.398	365.806	527.387	1275.27	830.608	994.839	1128.84	841.097	969.907	365.314	1774.47	263.415	2524.38	404.234	275.334	931.928
229.054	1.365	Phlorobenzophenone	[M-H]-	m/z, RT	2b	C13H10O4	CPEXFJVZFNYXGU-UHFFFAOYSA-N	1734.19	8328.77	663.316	134.925	332.102	524.395	373.082	1555.65	275.337	178.599	1112.11	864.419	1344.88	138.661	1448.15	53.9727	237.043	217.161	251.513	362.501	287.423	412.558	328.299	14225.7	267.124	340	366.862	900.627	129.422	324.64	40849.8	173.836	1946.15	327.046	129.02	1027.86	145.084	304.539	794.143
165.018	1.868	Phthalic acid	[M-H]-	m/z, RT	2b	C8H6O4	XNGIFLGASWRNHJ-UHFFFAOYSA-N	19658.6	3338.47	25706.9	2253.2	123205	58008.6	53794.3	23899.6	9328.2	21520.7	70751.8	5344.58	14088.9	6116.76	39488.7	32.1898	3232.41	4713.55	7899.22	45126.6	8868.13	201097	742.227	10707.6	16244.8	6480.83	13089.6	10205	12723	42042.3	16706.2	8461.46	2374.31	7900.81	76098.2	25658	11566.9	163.27	15661.8
389.123	5.014	Piceid	[M-H]-	m/z, RT	2b	C20H22O8	HSTZMXCBWJGKHG-CUYWLFDKSA-N	1266.34	769.299	966.238	222.897	1285.34	529.327	1124.46	727.858	278.076	955.449	1082.59	759	1053.81	824.383	1288.93	379.711	382.102	389.058	498.257	259.84	1131.72	801.289	542.109	1244.75	510.501	621.794	780.594	1073.63	331.936	368.164	291.443	918.44	206.833	802.756	470.507	2563.86	801.72	676.994	661.116
294.129	1.684	Pizotifen	[M-H]-	m/z, RT	2b	C19H21NS	FIADGNVRKBPQEU-UHFFFAOYSA-N	389.965	297	371.129	179.381	413.677	292.503	529.603	348.566	133.48	288.583	388.426	283.276	235.917	245.673	406.228	250.671	212.929	435.696	300.021	176.555	227.129	416.517	5505.82	341.056	189.635	475.45	418.944	232.558	250.081	175.075	311.158	241.154	198.885	264.806	862.089	662.438	451.029	211.799	556.019
114.057	7.927	Proline	[M-H]-	m/z, RT	2b	C5H9NO2	ONIBWKKTOPOVIA-BYPYZUCNSA-N	5079.66	1626.61	4084.79	1169.58	8630.63	4514.99	2506.67	3511.15	2264.18	6407.32	4778.73	6861.25	2687.04	3385.45	1654.07	13563.9	5218.77	2589.87	5860.69	16485.9	1426.89	7248.56	9376.79	3969	1700.49	3080.27	3254.87	7292.35	2021.23	4259.5	2558.4	2352.83	12471.1	2696.26	3090.86	2775.35	13744.3	10416.4	7300.62
227.105	8.737	Proline-hydroxyproline	[M-H]-	m/z, RT	2b	C10H16N2O4	ONPXCLZMBSJLSP-CSMHCCOUSA-N	306.877	27.1594	141.583	56.2465	127.466	115.501	112.599	101.797	121.464	269.282	145.353	204.506	131.109	112.129	147.202	131	70.3551	60.4096	37.6386	204.546	122.569	133.902	1096.56	106.248	121.872	102.814	140.125	139.927	92.6074	216.841	339.609	58.1162	332.632	70.5443	293.35	389.175	163.167	2092.08	120.133
73.0295	1.573	Propionic acid	[M-H]-	m/z, RT	2b	C3H6O2	XBDQKXXYIPTUBI-UHFFFAOYSA-N	519.385	201.082	248.783	125.004	492.564	580.715	416.925	269.217	543.791	754.219	1447.2	256.47	159.786	2590.02	247.831	424.279	101.533	259.606	355.888	384.003	26654.3	543.575	6337.81	546.464	312.597	14528.3	183.641	914.948	1647.26	577.213	524.992	430.856	468	145.062	556.992	626.273	385.644	4198.04	296.534
243.065	7.142	Pseudouridine	[M-H]-	m/z, RT	2b	C9H12N2O6	PTJWIQPHWPFNBW-GBNDHIKLSA-N	1831.78	1779.7	10430.2	3085.14	12339.2	1123.08	1634.1	5547.55	1356.5	2142.18	3947.14	4171.46	3057.01	2159.9	1465.2	44646.9	2358.22	10993.4	3837.27	9931.47	2578.65	3856.58	8014.33	1021.71	327.09	5930.07	433.748	7627.21	3544	10083.9	2559.26	1581.34	6207.02	3341.17	2908.18	4967.28	21109.8	4139.15	5895.93
119.036	2.447	Purine	[M-H]-	m/z, RT	2b	C5H4N4	KDCGOANMDULRCW-UHFFFAOYSA-N	1102	1108.72	899.981	976.297	1416.94	1175.85	1006.06	3657.63	881.936	819.882	1873.36	1997.6	1489.39	1454.62	1429.21	2556.58	870.826	1343.67	1001.83	9505.23	1234.05	1666.48	1077.32	8143.66	1075.16	1070.48	1711.13	1693.7	938.856	1181.82	411.924	764.427	574.855	1280.49	851.504	836.509	1085.79	621.558	834.843
167.083	8.209	Pyridoxamine	[M-H]-	m/z, RT	2b	C8H12N2O2	NHZMQXZHNVQTQA-UHFFFAOYSA-N	975.827	888.861	514.5	808.199	538.148	1335.56	626.92	463.712	1764.52	654.383	778.849	616.607	377.224	1242.55	203.568	625.822	707.005	1810.34	1113.8	663.52	695.787	1623.39	841.684	654.381	220.571	803.115	1416.87	1779.79	1623.94	615.42	1664.76	511.463	1285.14	629.922	906.526	829.549	884.871	227.27	780
168.066	3.883	Pyridoxine	[M-H]-	m/z, RT	2b	C8H11NO3	LXNHXLLTXMVWPM-UHFFFAOYSA-N	852.72	812.411	988.512	440.154	968	748.194	1100.43	616.468	525.725	806.775	1110.7	1158.07	452.373	926.931	1329.94	773.723	1081.85	484.67	1055.61	838.071	1040.81	1465.93	1452.75	1457.33	564.181	1042.34	1608.9	924.062	990.378	1094.56	415.474	1062.1	625.721	973.888	856.249	1532.4	1588.21	565.87	936.342
128.036	8.908	Pyroglutamic acid	[M-H]-	m/z, RT	2b	C5H7NO3	ODHCTXKNWHHXJC-VKHMYHEASA-N	21112.6	905.024	20002.4	2630.85	15188.1	5618.73	10099.4	11403.9	9502.45	61267	32463.8	10453.5	14826	2818.55	5467.08	55712.3	16433.2	6287.4	25327.1	30789.7	5137.4	17135	47032.7	22902.8	4791.83	6234.03	9557.31	12979.3	12539.6	40819	14524.9	7828.63	28339.3	6027.21	34031.3	54207.4	25181.5	51751.4	15193.3
110.026	1.605	Pyrrole-2-carboxylic acid	[M-H]-	m/z, RT	2b	C5H5NO2	WRHZVMBBRYBTKZ-UHFFFAOYSA-N	480	394.724	293.058	211.82	580.509	254.587	772.037	636.82	260.297	434.927	369.245	1223.73	165.977	1257.57	309.208	680.637	348.72	171.89	398.039	495.976	404.906	660.949	683.52	816.117	151.16	316.246	626.481	536.479	253.488	918.077	770.806	647.461	527.091	694.777	340.264	1001.72	496.214	422.908	198.729
87.0099	5.343	Pyruvic acid	[M-H]-	m/z, RT	2b	C3H4O3	LCTONWCANYUPML-UHFFFAOYSA-N	469	295.553	311.347	236.599	770.442	541.405	1077.16	527.203	328.22	578.233	309.547	971.268	322.675	363.134	392.539	13619.6	227.311	538.014	436.816	946.75	463.298	781.403	319.692	578.995	414.698	211.668	236.107	961.575	278.519	571.059	469.56	280.702	768.354	517.937	416.914	584.481	1001.15	8148.21	427.341
191.057	9.696	Quinic acid	[M-H]-	m/z, RT	2b	C7H12O6	AAWZDTNXLSGCEK-LNVDRNJUSA-N	2169.3	175.193	1879.39	282.871	2254.11	4379.75	3832.77	1382.94	1611.16	1104.12	3716.85	7182.21	2439.13	751.719	1652.81	1178.32	680.856	996.461	800.671	826.888	1471.01	1852.92	6427.38	6733.32	1399.04	853.059	5844.71	2613.4	1319.05	2027.32	429.171	7837.55	772.41	3961.69	1771	6632.57	666.865	6698.16	2102.08
375.132	6.225	Riboflavin	[M-H]-	m/z, RT	2b	C17H20N4O6	AUNGANRZJHBGPY-SCRDCRAPSA-N	5003.97	7290.55	1882.35	5068.82	6798.61	4996.14	4873.1	4134.76	5016.12	6941.04	4396	7910.98	4054.99	7765.95	2209.83	2616.3	5957.08	4075.7	4882.62	8167.45	6296.52	8252.15	6789.54	6639.87	1995.15	5851	7660.9	10536.9	6140.69	4815.98	210.061	9027.24	125.096	9347.93	488.203	6536.26	9148.08	10075.4	3529.81
149.046	4.531	Ribose A	[M-H]-	m/z, RT	2b	C5H10O5	SRBFZHDQGSBBOR-SOOFDHNKSA-N	35266.8	26848.2	17697.7	17635.2	12518.4	16483.9	19929.2	3834.72	6408.91	45317.5	19260	19612.5	9340.64	9931.09	5129.28	23302.1	10289.3	24960.9	17035.9	3826.38	20362	19832.8	1367.73	33075.1	1757.46	24032.9	16192.7	46570.4	3884.77	25065.6	28662.6	23055.8	3307.86	34854.3	19879.3	24435.4	49295.3	136.666	4171.13
232.996	1.01	Riluzole	[M-H]-	m/z, RT	2b	C8H5F3N2OS	FTALBRSUTCGOEG-UHFFFAOYSA-N	366.549	1426.52	45.9099	74.8941	45.1551	42.0585	543.931	53.4612	47.2285	71	48.7172	113.152	88.8042	41.6855	78.6795	182.768	42.7352	51.1572	44.8521	9082.12	120.868	174.361	43.864	86.3347	101.354	63.1233	91.6663	711.314	83.3063	92.9354	65.8865	64.4954	57.2095	340.082	110.83	48.8126	35.2447	58.2203	40.6521
383.12	8.899	S-Adenosyl-homocysteine	[M-H]-	m/z, RT	2b	C14H20N6O5S	ZJUKTBDSGOFHSH-WFMPWKQPSA-N	404	42.619	458.057	105.747	344.013	1297.08	1124.51	335.789	224.628	260.566	559.61	2813.72	584.005	63.6311	575.012	278.757	149.224	117.376	204.287	192.217	180.542	342.958	448.926	2399.63	585.361	287.858	1601.42	278.296	526.21	569.344	170.468	8587.73	964.553	457.599	200.359	944.656	526.929	1166.89	330.445
137.026	1.383	Salicylic acid	[M-H]-	m/z, RT	2b	C7H6O3	YGSDEFSMJLZEOE-UHFFFAOYSA-N	17982.4	6972	4793.5	3308.32	7074.26	19916.9	9435.54	16466.4	3846.63	11841.4	14258.5	8560.38	5397.39	6306.75	8131.62	7609.69	6153.91	2344.55	5821.54	4973.91	4192.2	4960.27	6903.28	6016.69	14477.5	6555.48	12633	5157.34	7362.27	3366.84	5238.03	5328.59	15718.4	12406.5	9540.35	9200.9	7642.66	12221.6	3361.72
104.036	8.781	Serine	[M-H]-	m/z, MS/MS, RT	1	C3H7NO3	MTCFGRXMJLQNBG-REOHCLBHSA-N	43959.8	12670.2	24416.7	21045.1	45357.8	42334.9	32683.1	37008.6	27409.1	95216.3	44635.4	48515.9	13127.6	29789.6	12909.7	105657	25988.4	52202.8	40004.7	94921.8	13441.6	37457	26272.9	108439	13307.1	30636.9	63653.6	41438.1	20377.1	49745.9	25306.6	26452.6	50036.2	77629.4	34592.6	41972.1	65265.3	158047	18085.8
203.106	8.226	Ser-Val	[M-H]-	m/z, MS/MS	2a	C8H16N2O4	ILVGMCVCQBJPSH-WDSKDSINSA-N	155586	19656.1	54225.9	17206.1	43524.4	61491	89906	26282.8	91414.6	165890	67375.3	57572.1	21175.4	170799	30441	102382	49693.4	141612	129609	160186	28042.7	58977.5	52668.9	199946	15354.1	115820	180942	88532	37412.9	37480.7	46261.5	36588.7	92179.6	233848	100123	25853.4	103385	44711.7	65589
265.164	1.149	Sodium lauryl sulfate	[M-Na]-	m/z, MS/MS	2a	C12H25NaO4S	DBMJMQXJHONAFJ-UHFFFAOYSA-M	598604	828430	104142	171928	283145	187474	420956	122235	149183	175798	483560	88083.8	94036.9	389478	96052.3	35772.7	108867	1.66452e+06	224184	298686	100330	207359	103905	286290	150874	170797	661808	246059	218803	321912	1.97948e+06	43851.3	154534	207292	153308	77252.3	33821.1	19652.3	329008
179.057	7.695	Sorbose	[M-H]-	m/z, RT	2b	C6H12O6	BJHIKXHVCXFQLS-OTWZMJIISA-N	27403	56987.6	30886.1	40781.6	46762.9	28484.8	57196.4	69974.3	29889.4	48295.4	32521.1	52627	30139.2	35499.1	22144.4	52314.2	48286.6	108522	44515	13047.2	90853.4	63080.3	25996.8	125318	13850.3	27631	128683	83240.3	42399.4	54931.7	43988.1	86402	7760.88	46086	38838.2	27699.9	84932.9	80396.1	17775.3
223.072	1.515	Stavudine	[M-H]-	m/z, RT	2b	C10H12N2O4	XNKLLVCARDGLGL-JGVFFNPUSA-N	636.522	3336.1	1803.31	913.958	1404	548.405	1815.67	3821.18	800.409	620.523	781.818	1418.71	1099.87	751.365	2511	941.676	296.551	1412.9	470.327	417.128	2409.73	1682.14	718.395	1016.26	1191.09	1155.17	512.604	3599.09	1652.02	6271.65	2250.14	1535.56	5759.72	560.773	2476.33	3305.01	1453.65	1046.34	2089.35
341.109	8.516	Sucrose	[M-H]-	m/z, RT	2b	C12H22O11	CZMRCDWAGMRECN-UGDNZRGBSA-N	657.404	1763.64	3827.04	1802.84	3003.94	10011.4	6601.57	894.329	3562.58	3273.35	14514.4	12012.2	3378.23	2665	7917.1	368.398	2620	6222.93	988.251	6343.83	2793.62	2687.38	1563.82	2437.52	2635.96	2019.21	4533.22	1705.1	1772.67	6432.65	3975.85	1792.75	53.7391	1435.41	344.427	1353.2	1513.7	1978.56	2136.6
197.047	1.421	Syringic acid	[M-H]-	m/z, RT	2b	C9H10O5	JMSVCTWVEWCHDZ-UHFFFAOYSA-N	993.844	591.51	676.389	214.639	464.812	789.282	332.993	539.675	436.885	704	1312.53	965.505	463.758	2419.6	1674.34	100.291	558.47	260.128	508.601	492.967	1134.96	970.719	1299.2	903.161	2440.26	819.755	953.9	1693.15	153.208	4373.5	112.478	538.086	374.028	767.18	1745.38	2298.63	247.179	204.58	826.405
124.009	7.923	Taurine	[M-H]-	m/z, RT	2b	C2H7NO3S	XOAAWQZATWQOTB-UHFFFAOYSA-N	669.569	532.768	449.521	261.112	478.474	878.167	4267.96	302.661	5218.67	650.324	563.82	260.402	1615.15	672.193	557.853	445.64	548.705	359.593	950.439	6940.21	401.12	357.108	339889	471.789	192.288	360.886	4861.85	1355.97	1185.17	1127.74	462.691	133.521	897.35	1683.33	1298.97	585	624.543	1879.26	271.094
514.285	6.317	Taurocholic acid	[M-H]-	m/z, RT	2b	C26H45NO7S	WBWWGRHZICKQGZ-HZAMXZRMSA-N	1679.45	3972.79	11069.2	4557.21	1450.34	2320.49	10152.1	674.711	1328.32	2287	4505.23	2263.66	1024.35	2189.45	1715.54	620.309	701.665	2777.19	1788.44	3499.83	13999.4	989.05	11988.7	2435.04	4889.8	6861.23	7786.4	3132.63	5163.64	1466.43	679.812	971.298	153.652	6873.3	7.00555	21237.2	3689.52	1038.59	685.829
179.059	1.511	Theophylline	[M-H]-	m/z, RT	2b	C7H8N4O2	ZFXYFBGIUFBOJW-UHFFFAOYSA-N	1995.94	11245.9	12615.5	8981.43	4665.75	2037.96	18034.1	8942.08	1562	1848.1	10710.9	32612.2	4841.37	11129.7	7406.99	7151.3	561.857	10001.7	1454.89	2047.21	10848.4	20735.7	2059.63	18996.2	4562.14	3133.94	7834.76	8155.58	4705.86	4572.02	822.475	6717	3217.6	5940	4168.01	14001.8	1428.79	6237.4	4245.26
135.03	9.7	Threonic acid	[M-H]-	m/z, RT	2b	C4H8O5	JPIJQSOTBSSVTP-GBXIJSLDSA-N	401.515	333.638	180.278	220.034	2488.75	436.87	1316.17	912.553	382.609	783.988	402.053	1103.49	224.005	417.469	199.861	566.859	345.857	1577.88	581.052	920.018	394.555	569.593	816.942	2113.53	282.117	280.456	814.301	906.293	629.471	266.44	395.555	2415.99	537	626.376	465.026	390.421	979.66	786.376	437.967
118.052	8.38	Threonine	[M-H]-	m/z, MS/MS, RT	1	C4H9NO3	AYFVYJQAPQTCCC-GBXIJSLDSA-N	3294.87	17506.8	18410.7	14623.6	35633	9086.21	38213.1	18767	10008.3	5160.79	70016.9	36636	10899.8	34911	14317.3	62251.8	22224.7	58611.6	11728.2	100636	19097.4	14168.3	9074.38	141758	10204	23929.1	96943.7	17992	12331.7	31695.5	31426.5	11715.9	22366.5	156913	37707.1	9585.79	36837.1	2683.71	9678.65
241.083	2.708	Thymidine	[M-H]-	m/z, RT	2b	C10H14N2O5	IQFYYKKMVGJFEH-XLPZGREQSA-N	10148	162895	19615.2	43811.9	18681	34392.3	101945	5301.99	12160.5	61958.1	17905.6	39710.5	19756.9	38392.2	5775.1	15506.8	9472.98	54537.6	98327.7	6332.27	88754.6	40853.6	3701.56	2576.22	689.544	6068.99	44515.5	14289.5	13721.4	115214	58852	17442.6	25664.2	78040	4437.78	14129.6	20123.8	5717.8	5654.63
321.048	8.507	Thymidine-5'-monophosphate	[M-H]-	m/z, RT	2b	C10H15N2O8P	GYOZYWVXFNDGLU-XLPZGREQSA-N	66.1238	60.1838	64.0803	47.194	1446.6	58.0533	42.3735	94.0294	74.1272	110.661	1522.92	218.568	54.5824	43.8114	34.9639	55.1145	279.311	102.857	62.4265	87.5175	45.4777	1971.83	53.9329	79.8301	67	52.8827	243.299	532.065	103.64	55.3263	29.3373	106.042	54.2564	40.3715	102.77	47.8698	77.3069	120.747	71.1438
317.162	1.006	Tomelukast	[M-H]-	m/z, RT	2b	C16H22N4O3	MWYHLEQJTQJHSS-UHFFFAOYSA-N	266.111	254.626	303.109	299.874	82.485	567.86	163.804	155.315	270.926	194.416	289	453.698	239.99	384.693	269.766	383.358	898.538	1199.89	209.989	621.88	3206.85	357.198	254.281	136.752	1010.55	363.033	1042.53	166.789	155.357	302.376	416.147	209.419	179.265	57.0023	695.974	1082.45	93.0105	274.155	1633.32
254.084	1.278	Toradol	[M-H]-	m/z, RT	2b	C15H13NO3	OZWKMVRBQXNZKK-UHFFFAOYSA-N	208.132	253.569	140.295	45.5817	91.8673	113.259	688.545	234.003	387.095	112.384	155.258	94.323	166.847	59.5289	247.102	56.5238	80.6682	188.156	97.6315	134.236	287.661	142.866	84.976	244.338	156.381	158	470.308	121.557	202.647	182.004	204.244	118.531	2903.37	227.741	229.508	378.91	40.612	120.305	177.985
347.118	1.365	Torasemide	[M-H]-	m/z, RT	2b	C16H20N4O3S	NGBFQHCMQULJNZ-UHFFFAOYSA-N	1873.29	351.597	2391.41	217.388	810.997	4129.54	1158	3357.83	528.862	652.56	1484.69	1115.95	1735.5	1873.67	4450.49	170.882	506.833	553.534	614.738	233.96	3002.71	1321.2	633.395	1057.88	6606.57	789.226	1025.4	1449.5	1582.4	1967.02	2970.35	2066.09	791.143	738.056	1676.61	2611.94	635.899	168.044	1520.83
203.083	6.963	Tryptophan	[M-H]-	m/z, MS/MS, RT	1	C11H12N2O2	QIVBCDIJIAJPQS-VIFPVBQESA-N	34601.3	29880.6	11092.6	24403.2	4915.7	32526	36898.6	12162.1	24458.1	31118.8	24279.2	56131	8144.09	29250.4	6322.96	56343.7	20206.7	30450.3	48231.2	60973.5	16747.2	29562.5	55342.3	64364.5	9520.38	19957.6	61181.8	21849.3	11544.5	9451.93	22099.6	31183	30656.5	78680.6	23817.5	16305.8	25754	38742.6	23746.8
180.068	7.852	Tyrosine	[M-H]-	m/z, RT	2b	C9H11NO3	OUYCCCASQSFEME-QMMMGPOBSA-N	31078.3	15700.1	17247.7	5353.85	34241.9	24510.8	13650.2	14727.7	15993.2	36056.9	19767	28344.8	9271.05	20231.5	8092.35	47126.6	17795.4	17770.5	34120.7	9972.37	11046.1	45190.9	97002.3	32982.7	7632.8	17998.4	32642.9	37277.8	9962.79	15189.7	11919.5	11172.9	71244.4	34120.2	25039.6	15951.6	38805.4	35347.5	41404.4
343.132	7.552	Tyr-Tyr	[M-H]-	m/z, RT	2b	C18H20N2O5	JAQGKXUEKGKTKX-HOTGVXAUSA-N	1258.88	702.561	759.832	252.414	478.242	921.441	580.326	200.975	799.461	1329.23	714.166	392.078	552.356	1787.7	635.884	638.633	674	335.967	936.518	858.003	406.564	361.574	976.586	940.278	344.209	1132.08	1557.51	661.921	542.531	297.748	657.801	568.237	465.76	1836.33	814.805	917.994	1079.88	716.159	286.229
111.008	2.445	Uracil	[M-H]-	m/z, RT	2b	C4H4N2O2	ISAKRJDGNUQOIC-UHFFFAOYSA-N	231782	535534	166290	250143	501309	268177	369326	156907	39615.7	304863	171347	586196	77521.7	182305	47291.7	358508	169017	281824	349567	378588	202929	483798	333440	214451	29742	282592	159554	546996	101301	264832	64.605	295521	268959	262084	104.144	268442	405033	247826	239233
116.073	7.919	Valine	[M-H]-	m/z, RT	2b	C5H11NO2	KZSNJWFQEVHDMF-BYPYZUCNSA-N	24815.5	8205.03	15383.3	4945.67	38301.6	28549.7	10420.8	19397.3	15129.8	21944.2	21090.4	42535.7	9494.33	19416.4	6752.17	60446.2	22914.2	11169.9	29321.1	47427.9	5781.63	50755.9	39698.8	25590.8	6973.31	19992	16709.4	45414.9	11134.8	12621.8	15345.9	8930.39	34746.3	20618	13995.2	12099.4	48316.4	39660.8	43879.3
215.142	7.513	Val-Val	[M-H]-	m/z, MS/MS	2a	C10H20N2O3	KRNYOVHEKOBTEF-UHFFFAOYSA-N	546441	119537	275747	58302	193423	74516.4	246358	40023.9	217032	589677	259770	192831	111379	268131	286030	251307	141178	317612	379892	314298	102570	75699.3	115379	374769	67685.7	233722	426754	135663	95248.7	243871	56004.4	80919.2	184871	459393	372135	144546	249818	126270	171653
263.14	6.791	Valylphenylalanine	[M-H]-	m/z, MS/MS	2a	C14H20N2O3	GJNDXQBALKCYSZ-UHFFFAOYSA-N	50016.8	55364.7	16446.7	15253.6	18018	10866.3	88615.4	8316.9	34628.9	36735.6	14680.7	21426.9	11611.5	67371.8	19724.3	32942.1	23966.8	23913.1	22349	30341.6	17838.7	15759.3	22562	42517.1	18276.3	38212.6	68002.2	55917.1	15172.2	12429.9	25562.1	19709.2	17068	70780.3	47308.1	13737.7	48220.4	26429.1	18174.2
167.036	1.489	Vanillic acid	[M-H]-	m/z, RT	2b	C8H8O4	WKOLLVMJNQIZCI-UHFFFAOYSA-N	1992.19	1816.89	665.51	990	3657.52	461.762	3962.17	2380.4	276.692	1084.52	547.611	18134.1	351.462	1182.02	503.466	2789.16	641.908	237.554	380.015	626.037	1420.14	2936.79	1139.3	730.953	933.785	892.186	961.198	2275.62	3366.46	1170.79	495.21	891.495	1145.53	947.308	607.535	1302.08	1715.61	3606.07	854.317
151.042	1.155	Vanillin	[M-H]-	m/z, RT	2b	C8H8O3	MWOOGOJBHIARFG-UHFFFAOYSA-N	369.81	526.02	3234.05	179.944	336.308	430.655	453.74	510.125	251.422	332.391	795.563	753.942	497.913	330.576	634.635	48.6487	492.933	92.9986	389.115	177.642	287.572	126.015	126.267	392.471	629.765	442.52	773.896	378	253.91	283.734	221.39	241.805	173.716	216.074	718.718	1054.48	238.38	3925.12	714.169
487.205	1.659	Vardenafil	[M-H]-	m/z, RT	2b	C23H32N6O4S	SECKRCOLJRRGGV-UHFFFAOYSA-N	792.376	4721.79	352.764	936.15	2641.87	1085.63	381.028	595.668	434.196	891	1626.69	822.12	435.272	1164.71	975.475	7.68658	5091.6	755.689	6770.21	398.768	387.532	1466.02	1032.24	2068.76	1322.31	1992.09	369.04	1544.86	1217.35	5257.04	9.0495	734.494	8.03821	237.112	631.098	592.412	2859.64	1844.78	819.222
823.385	3.514	Vincristine	[M-H]-	m/z, RT	2b	C46H56N4O10	OGWKCGZFUXNPDA-XQKSVPLYSA-N	82.2999	6.95773	90.9646	74.5259	61.9937	101.22	219.548	75.7974	147.432	85.4033	352.99	134.521	141.169	129	200.398	140.463	82.4016	157.573	105.724	85.1026	201.808	62.5765	154.645	275.071	100.164	7.02186	144.89	148.033	137.28	6.64628	332.317	114.677	2319.11	188.136	140.508	99.3834	102.369	131.05	91.0222
431.1	5.6	Vitexin	[M-H]-	m/z, RT	2b	C21H20O10	SGEWCQFRYRRZDC-VPRICQMDSA-N	182.406	403.145	265.081	311.74	110.713	186.571	1422.32	106.068	114.551	50.3485	90.9303	77.0213	128.613	60.0786	182.151	26.6513	38.8428	188.479	117	1599.47	120.508	141.902	154.335	151.941	57.3255	115.659	111.592	223.88	264.679	120.131	26.5706	48.4656	42.1043	300.147	89.4646	139.86	94.4445	93.7012	110.817
198.051	8.899	Willardiine	[M-H]-	m/z, RT	2b	C7H9N3O4	FACUYWPMDKTVFU-BYPYZUCNSA-N	167.982	51.3131	168.702	63.6918	109.973	97.9615	175.376	88.8198	103.959	121.46	265.928	146.685	142.661	65.3196	88.8183	154.703	91.2749	111	108.439	66.1701	83.331	72.7793	337.605	346.558	93.7944	34.3897	155.155	58.368	173.819	120.047	210.597	107.265	155.687	83.143	1435.08	134.938	241.187	85.9605	112.177
303.0631_151.0285	5.737_5.736	Xanthine	[2M-H]-_[M-H]-	m/z, MS/MS	2a	C5H4N4O2	LRFVTYWOQMYALW-UHFFFAOYSA-N	420178	598042	310290	427188	753617	536449	773765	356199	164967	650249	290051	734280	201968	204020	109580	1.68154e+06	172935	657048	556806	1.6027e+06	460037	429728	633542	524990	37202.9	412926	381584	837512	234270	481889	569918	497055	801468	524315	403698	715977	726762	597207	93586.4
283.069	7.013	Xanthosine	[M-H]-	m/z, MS/MS	2a	C10H12N4O6	UBORTCNDUKBEOP-UUOKFMHZSA-N	2014.9	7740.98	5232.49	6271.09	9112.39	2900.83	12246.2	139.581	448.127	6300.27	1761.44	2797.7	640.817	168.795	358.741	8865.55	898.677	4366.96	10459.2	6557.09	6307.55	5591.46	586.289	3594.63	132.848	1611.77	2407.19	4141.5	163.636	8571.38	233.748	2291.86	672.665	4049.54	133.096	25524.3	6646.24	2849	619.396
149.046	6.287	Xylose	[M-H]-	m/z, RT	2b	C5H10O5	PYMYPHUHKUWMLA-VPENINKCSA-N	4685.68	1818.95	4043.9	8710.73	4325	1033.17	14166.4	13994.8	5344.26	8969.83	4288.34	14862.6	5108.75	2181.09	3757.17	10141.4	3501.72	3271.3	3738.78	3784.04	5266.18	10903.8	998.067	3296.44	2239.08	7020.59	4056.59	18995.2	4716.43	7646.66	5511.46	3768.22	1914.4	5123.66	1272.6	2157.8	31739.1	19396.8	3588.59
321.172	1.129	Zeranol	[M-H]-	m/z, RT	2b	C18H26O5	DWTTZBARDOXEAM-GXTWGEPZSA-N	184.618	549.869	137.106	129.654	209.511	282.603	222.72	231.45	403.805	198.364	257.739	552.247	211.321	302.933	276.272	246.886	3224.1	241	62.9962	237.448	344.764	309.21	194.956	6534.83	327.944	217.109	331.956	200.588	420.803	690.649	161.837	308.512	159.404	155.911	232.687	444.793	104.884	243.904	132.087

## Sheet: Positive
Mz	Rt(min)	Metabolite name	Adduct type	Formula	INCHIKEY	1796-001	1797-001	1798-001	1799-001	1800-001	1801-001	1802-001	1803-001	1805-001	1807-001	1808-001	1809-001	1811-001	1812-001	1813-001	1814-001	1815-001	1816-001	1819-001	1820-001	1823-001	1824-001	1826-001	1827-001	1830-001	1831-001	1832-001	1834-001	1835-001	1837-001	1838-001	1840-001	1841-001	1843-001	1844-001	1845-001	1846-001	1847-001	1848-001
377.146	4.356	(-)-Riboflavin	[M+H]+	C17H20N4O6	AUNGANRZJHBGPY-SCRDCRAPSA-N	18869.4	56912.3	11038.1	55873.2	33395.4	20734.7	15471.4	24730.2	46953.2	45623.5	12094.1	40536	16733.5	40064.8	5991.79	38319.8	41208.7	14093.5	25557.8	30114.3	26754.1	54387.1	37026.8	38414.1	12082.8	30542.3	24782.1	49655.3	54244.6	37993.3	34896.7	52878.1	17302	42825.2	23136.1	19895.2	31000	80568.2	16567.8
174.091	2.295	1-(Benzo[d][1,3]dioxol-4-yl)-2-(ethylamino)propan-1-one	[M+H-CH4O2]+	C12H15NO3	QJADLMNXVWSLDV-UHFFFAOYSA-N	22802.9	10768	93247.1	637.415	48691.1	14795.8	30360	65710.9	781.813	323.865	48112.1	15199.2	84043.1	4408.27	163559	8394.82	1221.2	8729.58	371.31	460.011	150330	42575	42425.4	16699.3	6596.73	7970.59	69155	128799	371.31	17488	210.409	58035.3	170.184	113551	79842.3	74159.3	843.698	109910	86049.1
103.123	0.461	1,5-Pentanediamine	[M+H]+	C5H14N2	VHRGRCVQAFMJIZ-UHFFFAOYSA-N	1007.45	36342.9	41844.2	35485.4	12873.9	28572.2	7556.57	84796.2	11678.3	16951.6	24440.7	70420.8	6183.33	8052.74	41667	121635	26980	6183.44	26623.1	130287	8694.2	67104.6	20267.9	26563.7	835.649	358.724	42803.4	20629.9	735.692	59056.8	41278.9	84656.1	43085.4	10813.3	40153.8	3657.34	103067	98912.4	55888.4
304.3	9.495	1-Hexadecylpyridinium cation	[Cat]+	C21H38N	NEUSVAOJNUQRTM-UHFFFAOYSA-N	1081	143	266	554	106117	70720	244	627	95	108	184	306	127	445	124	909	560279	146	57900.2	109	595179	213	257	877431	71622.8	1176	141	142	769	122	6101	5140	58437	197	263	558	3364	251	21888
454.29	10.068	1-palmitoyl-2-hydroxy-sn-glycero-3-phosphoethanolamine	[M+H]+	C21H44NO7P	YVYMBNSKXOXSKW-HXUWFJFHSA-N	98851.9	64454.6	234030	212494	54909	86968.1	22218.6	88708.1	71983.7	472207	185127	269317	82923.8	147409	43444.3	293142	145243	138267	126570	53180.9	272801	238988	173669	182482	35411.5	218452	198060	34950.5	20340.3	154181	48791.8	369039	26387.7	29957.2	541616	99942	53014.1	15956.4	82732.8
524.378	10.076	1-Stearoyl-2-hydroxy-sn-glycero-3-phosphocholine	[M+H]+	C26H54NO7P	IHNKQIMGVNPMTC-RUZDIDTESA-N	41025.9	28722.9	1644.1	6433.25	3393.67	15046.4	40841.9	7753.18	6175.35	62216.6	1636.55	12697.7	10806.9	49769.3	6965.45	18212.3	10148.1	69449.7	4920.57	7598.2	82194.5	47999.1	90776	14072	9550.18	52098.2	67186.5	10371.3	26073	1411.9	5449.41	15778.8	14378.5	67958.3	35807.4	36274	7633.69	1572.88	4610.54
137.045	1.711	2'-Deoxyinosine	[M+H-C5H8O3]+	C10H12N4O4	VGONTNSXDCQUGY-JXBXZBNISA-N	12037.7	43402.3	27743.8	37249.9	15829.8	7667.45	29252.9	1649.2	2182.16	48051.9	6063.56	15153.7	1243.99	23921.4	2170.29	11682	1695.72	13892.2	20193	20002.1	22812.6	9749.71	1922.63	33951.5	400.291	27991.9	10022	9259.68	129.649	16953.4	5286.77	19423.9	6418.12	16272.3	11595.6	28077.6	8211.58	6161.59	1794.54
204.103	1.807	3-(Hydroxymethyl)-6,7-dimethylquinolin-2-ol	[M+H]+	C12H13NO2	NISWOLHSXUXWJK-UHFFFAOYSA-N	34277.9	25139.5	169365	617.689	166679	4517.61	129956	177085	4733.6	1009.3	218487	69218.3	518483	11007.4	228543	16853.3	3358.94	42816.4	369.402	686.321	431162	47725.6	62502.5	167460	14349.3	54286	169180	381725	4703.32	27752.9	280.584	526337	591.448	138650	120331	354043	7515.22	287026	131146
146.061	4.329	4-Hydroxyquinoline-2-carbaldehyde	[M+H]+	C10H7NO2	PCPFJNLCUUEVDQ-UHFFFAOYSA-N	7303.93	49359.1	13458.7	20024	16422.1	845.733	7019.27	1401.83	24389.3	8743.4	3931.31	10310.1	2502.44	113.15	6166	4520.88	1782.86	2615.72	2362.86	4849.13	1323.31	52746.1	6675.76	41710.2	250.928	341.125	40265	6877.86	48845.1	6986.96	51121.6	2479.27	565.109	3179.54	7937.28	388.754	904.947	1959.22	6591.44
144.048	1.876	4-Methyl-5-thiazoleethanol	[M+H]+	C6H9NOS	BKAWJIRCKVUVED-UHFFFAOYSA-N	90208.8	113671	7859.49	164184	178198	175747	66845	17073.8	71234	108964	89251.9	16266.8	44601.6	43642.2	8423.6	181959	64573.1	59939.9	96714.1	18509.9	283773	87412.7	2077.77	29260.9	21521.8	313572	51149.4	97366.9	166483	58951.4	174129	90209.3	78174.8	11396.6	12215.9	76771.1	56083.8	40656.7	89347
852.511	7.594	alpha-Chaconine	[M+H]+	C45H73NO14	TYNQWWGVEGFKRU-OHIAVPKISA-N	1016	19154	731	383	258	671038	4564	1911	14659	883	57	26	85	8750.4	1382	26	536	10098	1034	2585	1453	3857	92	26	619	545	246	3876	595	362	3718	1858	1100	7325.86	3627	998	60	26	61
288.203	1.142	Arg-Leu	[M+H]+	C12H25N5O3	WYBVBIHNJWOLCJ-DTWKUNHWSA-N	65531.6	60053.8	16742.8	44635	13241.5	40274.4	35505.6	6235.55	49390.6	60389.2	16704.3	14337.2	13412.5	75198.7	7903.54	6943.54	21446.6	34284.7	53946.8	13807.2	31506.2	25637	7019.08	85019.1	11721.1	51556.1	45892.2	20984.2	5490.23	17152.6	17008.1	31738.1	18459.1	92397.1	28207.1	4467.96	27920.4	39003.9	21006.8
332.331	9.416	Benzyldimethyltetradecylammonium cation	[Cat]+	C23H42N	WNBGYVXHFTYOBY-UHFFFAOYSA-N	473958	40615.7	13904.9	203543	47102.1	42155.4	9075.46	10040.6	9464.46	31951.3	24921.7	27417.4	26105.3	7043.76	8466.94	4165.24	13260.9	9926.86	8770.36	7624.05	11688.4	5603.81	10012.7	11222.3	32525.6	13582	17468.3	5945.11	4827.65	7483.58	2882.64	193675	39127.6	11725.1	18128.9	84773.1	47458.1	17921.6	26661.2
426.319	8.9	Cholic Acid	[M+NH4]+	C24H40O5	BHQCQFFYRZLCQQ-OELDTZBJSA-N	3009.93	7602.07	6270.28	38507.5	2444.18	5795.26	90820	2461.32	1991.34	1515.96	4295.53	12772.4	1279.95	3876.98	3158.44	6346.87	2697.03	4443	3549.85	102621	11266.2	1691.36	11908.9	7853.95	5538.33	9189.61	33840.9	3919.83	5995.46	1464.22	132.581	7982.51	1755.64	36263.4	5324.06	2894.16	2787.02	15203	4055.54
104.106	0.552	Choline cation	[Cat]+	C5H14NO	OEYIOHPDSNJKLS-UHFFFAOYSA-N	375076	314251	427254	566256	262217	238192	512761	412907	369320	301141	414449	358463	403742	610415	206900	346336	279083	419054	118622	448484	486022	331713	198518	268721	409612	442005	380986	270071	426516	252168	406444	284082	307693	468037	417276	484834	160290	320827	102169
325.177	3.992	Citalopram	[M+H]+	C20H21FN2O	WSEQXVZVJXJVFP-UHFFFAOYSA-N	750232	40603.9	316586	19746.2	2280.44	383.073	32559.8	642747	8973.76	239645	477341	2838.21	19609.5	242834	200868	22220	383605	8601.91	367390	3805.78	110884	421416	4249.73	2773.71	90104.6	203352	13375.3	150186	127192	3365.63	8389.42	2705.41	156292	7793.7	6647.79	168729	33521	3513.62	481662
100.1113_83.0844	1.737	Cyclohexylamine	[M+H]+_[M+H-NH3]+	C6H13N_C6H13N	PAFZNILMFXTMIY-UHFFFAOYSA-N	975	1194	1076	1341	1971.5	1210	326641	1720	2032	5493	616	705	929	325473	5842.06	525.5	1060.5	1132	6575	182	895	412028	13907	1950.5	2822	1023	1309.5	3354	38617	637530	1703	727	1040.5	2057	1567	1261	958.5	726	43588
300.281	9.066	D-erythro-N-stearoylsphingosine	[M+H]+	C18H37NO2	WWUZIQQURGPMPG-KRWOKUGFSA-N	46670.6	447878	85142.3	119350	523056	107805	30698.1	33185.8	21537.1	914073	38827.8	182361	84498.1	53784	43326.9	840040	76581.3	656939	150663	38754.3	271108	194881	139022	61847.1	8821.37	39107.6	266702	125724	41270.5	572059	36964.5	702864	18246.7	386920	5106.56	95013	211463	761189	13289.8
311.131	5.406	Desloratadine	[M+H]+	C19H19ClN2	JAUOIFJMECXRGI-UHFFFAOYSA-N	390	626	256	169	99	81	175	63	148	113	118	405077	125	79	99	90	80	60	157	215	190	151	531	129	101	76	279	92	123	131	158	173	87.5	262	245	6960.96	161	353	125
511.228	9.818	Deuteroporphyrin IX	[M+H]+	C30H30N4O4	KWKUIRGQJJFUCG-LMKUSPAJSA-N	8826.23	14229.7	156277	24519.8	33193.2	35975.4	395293	15861.6	459.361	7758.23	10195.4	12024.1	11300.3	4356.48	19529	27025	30906.9	204949	21578.8	3807.73	3436.52	9891.16	2179.57	5734.56	17136.6	27387.8	22573.2	3498.59	33216.8	256775	3353.33	2560.01	35917.7	10608.8	34259.6	53682.3	18182	26646.7	19576.2
242.281	8.871	Ethylhexadecyldimethylammonium cation	[Cat-C4H8]+	C20H44N	VCAVAURZPNANDQ-UHFFFAOYSA-N	397	1.75989e+06	79	148	75	703307	229	105	5350	82	2333	1626	937	452	293	294	61839	475	1551	14613	75	304	155	1327	232	1421	121	172	47544	2741	553	784	2692	315	2298	143	851	65	76.5
188.106	3.375	Eutylone	[M+H-CH4O2]+	C13H17NO3	YERSNXHEOIYEGX-UHFFFAOYSA-N	363.955	6065.58	44540.6	245.985	12944.6	21073.7	12396.1	48688.6	825.042	676.84	6249.18	21362	49690.1	3291	104043	17165.5	4177.16	341.996	195.565	206.26	38368.3	37725.9	15651	18302.2	12869.1	23131.7	27194.7	108047	922.824	13931	91.6713	31306.5	232.234	79354.7	41466.3	249867	5879.19	76647.5	57982.3
260.162	2.028	Gln-Ile	[M+H]+	C11H21N3O4	XITLYYAIPBBHPX-ZKWXMUAHSA-N	96039.8	56559.4	39628.1	66784	20799.2	25488.9	47814.9	14747.4	97717.5	81780.6	21989.5	24452.5	20640.2	103506	18795.6	25380	6126.1	54754.4	64276.4	12396	36411.4	15672.9	17827.3	85145.6	14980.2	51149.8	100427	29599.7	4272.81	22634.9	30717.7	19269.6	5380.06	102844	43973.5	14093.4	15522.7	12658.9	22743.9
189.122	2.089	Gly-Ile	[M+H]+	C8H16N2O3	KGVHCTWYMPWEGN-FSPLSTOPSA-N	104582	61909.8	26079.8	64241.3	20606	62325.7	39779.9	11361.9	49995.2	96470.2	19654	49438.1	21981	94868.6	20755.9	29072.3	23881.8	41936.5	88212.3	52563.8	33083.8	12650.2	18944	117772	15564	48906.7	91082.7	28351.1	7820.36	26731.4	27748.9	38934	18531.4	126182	44499.1	16040.1	43367.8	71904.1	28045
175.108	1.16	Gly-Val	[M+H]+	C7H14N2O3	STKYPAFSDFAEPH-LURJTMIESA-N	42274.5	13501.6	9561.94	19185.4	7443.68	28482.5	13970.7	4291.11	2280.33	29462.6	7494.36	17363	6118.67	36632.7	6299.86	5865.93	9165.68	18517.5	31643.5	24622.7	8432.88	17410	13312.9	45107.5	7272.47	20965.8	22079.5	12510.8	5248.01	9318.68	9503.67	11840.6	7778.19	53577.6	13078	3348.92	15692.3	299.163	13941.7
60.0555	0.665	Guanidine	[M+H]+	CH5N3	ZRALSGWEFCBTJO-UHFFFAOYSA-N	54.871	65.0323	57.9194	140.226	59.9516	74.1774	59.4435	74.1774	63	59.9516	71.129	55.8871	67.0645	58.9355	63	10342.6	68.0806	68.0806	61.9839	10981.7	121.935	63	89.9274	64.0161	60.9677	54.871	57.9194	56.9032	58.4274	68.0806	66.0484	79.7661	4.70599	108.726	84.3387	59.9516	66.0484	52.8387	63
563.25	10.682	Hematoporphyrin	[M+H-2H2O]+	C34H38N4O6	UJKPHYRXOLRVJJ-AMPAVEGJSA-N	4593.95	20102.3	30.2693	53562.7	35482.6	9497	32449.9	30.2693	6311.15	30.2693	16840.2	86170.5	83.8227	8531.29	2189.87	49278.5	94.3006	164994	11056.5	5354.62	5142.29	13139.2	30.2693	46969.3	2657.88	30.2693	9866.63	6963.43	12366.2	32987.7	18265.8	67.5239	30.2693	25557.8	19856.7	30.2693	12360.4	905725	5312.27
288.288	8.995	Heptadecasphinganine	[M+H]+	C17H37NO2	KFQUQCFJDMSIJF-DLBZAZTESA-N	9169.11	135955	49398.9	45382	58992.8	64292.1	10053.4	9118.67	14964.1	57136.5	7442.65	127703	26624.4	43241.2	4734.45	113965	18830.8	49478.1	47692.6	27283.8	20168.7	71233.9	26883.4	14003.3	8810.31	4848.95	58371.4	94155	998.652	162058	8385.86	89493.5	31817	52799.9	20412.8	56122.6	206689	51080.9	122393
112.087	0.469	Histamine	[M+H]+	C5H9N3	NTYJJOPFIAHURM-UHFFFAOYSA-N	12725	937.857	3236.49	1630.35	24916.3	1993.55	3181.42	3887.91	12929.8	7534.81	2561.75	4983.07	12798.2	314.771	1896.7	13143.1	3730.44	53385.1	7108.99	7126.71	711.867	8314.8	4053.28	2656.99	3275.23	1630.35	6377.75	2937.16	6490.74	6761.93	18771.7	267.959	11988.4	6689.29	3816	88260.9	4021	3589.95	1008.88
137.044	0.977	Hypoxanthine	[M+H]+	C5H4N4O	FDGQSTZJBFJUBT-UHFFFAOYSA-N	113765	149744	122299	188299	178425	113827	121658	144007	55531.9	182678	45406.3	80647.5	82553.3	50565.7	19449.5	163253	30422.8	71711.5	98940.3	120248	97544	64565.1	18234.3	171489	13445.6	136713	67995.2	212078	136996	67630.4	158019	84970.8	106928	110004	98055.1	92250.9	208576	167806	13113.5
146.06	5.521	Indole-6-carboxaldehyde	[M+H]+	C9H7NO	VSPBWOAEHQDXRD-UHFFFAOYSA-N	4614.33	7592.34	2434.32	4380.94	200.473	6632.99	7629.17	25081	3993.48	623.652	4147.81	30168.4	3569.05	39.2405	1760.85	26927.5	5974.49	8577.99	6887.3	28403.2	2267.7	12807.8	37931.4	476.412	4498.58	2810.42	2621.98	32569.3	4654.67	3237.57	9391.77	5243	19330.5	6753.42	3974.18	1966.05	30512	54856.1	5545.62
251.176	3.551	Lidocaine-N-Oxide	[M+H]+	C14H22N2O2	YDVXPJXUHRROBA-UHFFFAOYSA-N	90495.6	1501	3654.26	2230.12	1547.28	50640.7	796.027	15513.8	1451.5	27994.7	13393.1	4644.32	3364.46	23173.3	7646.36	1364.44	36559.8	728.862	32499.6	5793.58	4658	3651.97	2049.77	4131.88	4956.58	23749.6	1238.82	15993.9	5578.41	696.523	1166.68	4655.51	160255	411.695	3391.82	10511.3	5282.67	16844.7	8114.23
132.103	1.275	L-Isoleucine	[M+H]+	C6H13NO2	AGPKZVBTJJNPAG-UHFFFAOYSA-N	1.34421e+06	1.15321e+06	1.31296e+06	1.43563e+06	1.39678e+06	1.30237e+06	1.16395e+06	1.49321e+06	936087	1.48667e+06	1.2167e+06	1.63797e+06	946637	1.0999e+06	747698	1.45809e+06	1.53471e+06	1.11632e+06	1.5181e+06	1.11971e+06	769986	1.66702e+06	1.6693e+06	1.40436e+06	963641	1.57783e+06	1.43956e+06	1.4264e+06	855886	1.13518e+06	892751	1.45751e+06	1.20585e+06	1314202	1.07219e+06	1.31483e+06	818351	1.82096e+06	1.74423e+06
359.293	10.004	Lithocholic acid	[M+H-H2O]+	C24H40O3	SMEROWZSTRWXGI-HVATVPOCSA-N	76272	38873.3	288962	159863	53227.8	16504.4	13651.4	12759.9	23740	17580.1	77701.9	30731.9	63142.9	42076.9	315337	372524	342261	450771	121120	283405	390204	68824.3	137175	18244.7	23263.4	79627.4	167803	186156	107382	180114	19063.6	14846.7	65391.4	154692	130939	1393.55	262717	40718.3	43353.8
149.0558_103.0517_120.0678	1.99	L-Phenylalanine	[M+H-NH3]+_[M+H-CH5NO2]+_[M+H-CH2O2]+	C9H11NO2	COLNVLDHVKWLRT-QMMMGPOBSA-N	380879	209651	288006	377310	429354	311234	302683	335981	323207	378445	267716	548131	166877	310802	120049	451593	358809	282761	386742	378141	158494	496485	588219	437565	81114	365223	404257	447037	158305	247810	185441	362697	378749	432314	228748	279708	388758	682239	542400
182.081	1.213	L-Tyrosine	[M+H]+	C9H11NO3	OUYCCCASQSFEME-UHFFFAOYSA-N	79471.3	55657.5	71860.4	72863.5	24889	60117.4	71051	76190.4	6497.09	79643.4	62622.8	109060	42893.1	55088	32645.3	81281.8	75874	70881.9	79672.2	8565.33	38425.8	87418.5	180749	105389	7885.8	78975.1	103605	18482.8	44813.1	57940.2	36689	80374.2	103199	116843	51863.1	58187.3	78769.2	9942.3	163558
118.0831_72.0789	0.754	L-Valine	[M+H]+_[M+H-CH2O2]+	C5H11NO2	KZSNJWFQEVHDMF-BYPYZUCNSA-N	597366	293802	435192	489949	704877	510132	343708	637010	543101	476687	476281	824689	331358	571526	172578	430281	528980	357315	631624	441260	239728	890370	973900	618343	350268	729163	520735	825382	299751	267027	335931	495120	631287	671782	274775	410668	829449	1.06079e+06	840271
360.147	8.305	Maltose	[M+NH4]+	C12H22O11	DKXNBNKWCZZMJT-WUJBLJFYSA-N	158	1110	266	123925	2563	15945	19543	627	4656	371	80	60	2565	68	65	512	139	5115	53	784968	2063	570	449	5186	258	61	11056	4829	17614	13545	27535.5	652	967	7499.11	50308.1	88	917	78087.2	5737
567.295	10.329	Mesoporphyrin IX	[M+H]+	C34H38N4O4	UQVVDGKMSUMXBI-UJJXFSCMSA-N	15723.2	1891.35	40832.3	7472.05	37531.3	38642.6	1713.26	15788.5	2682.08	57832	37910.1	17081.5	27864.4	6376.92	99768.6	5295.3	9839.05	2452.94	11661.5	12671.9	1112.49	13903.2	1322.64	265713	2439.87	27016.7	13243	13158.7	1237.15	6346.05	4128.2	22394.6	26184	13221.6	30227.9	714890	1057.87	72612.1	47029.1
130.11	0.61	Metformin	[M+H]+	C4H11N5	XZWYZXLIPXDOLR-UHFFFAOYSA-N	105.702	233.305	1551.24	851.327	131.413	313.296	148.554	63.3258	1439.83	77.1337	70.4678	24.7589	482.8	1562.67	18126.9	640058	7551.48	24.7589	79.0382	861778	5874.54	399	618.021	425.663	24112.9	5353.9	160.933	150.458	57.136	640.4	1793.12	379.955	13169	133.317	2605.4	75.2291	123.795	414.236	24.7589
150.068	0.879	Methionine	[M+H]+	C5H11NO2S	FFEARJCKVFRZRR-UHFFFAOYSA-N	213071	86443.3	90874.2	90401.6	112252	100888	119262	65054.5	133638	173853	58734.1	258530	65606.8	120317	29007.5	178334	22973.1	109988	162986	191253	47275.5	215045	284212	234579	7311.96	140863	215311	183677	5714.13	74970.1	40022.9	111696	142981	403350	60931.6	90154.4	196718	33695.9	244545
122.096	1.522	N,N-Dimethylaniline	[M+H]+	C8H11N	JLTDJTHDQAWBAV-UHFFFAOYSA-N	12082.1	3048.34	67501.6	539.879	40932.3	15277.7	41218.7	58615.5	753.75	905.194	32933.2	26612	48323.7	3610.37	112993	26494	1039.3	7538.72	966.465	287.859	55966.3	29640.1	26731.3	27735.5	3138.24	6413.41	38642.5	63705.3	931.783	14062.5	612.711	29065.2	691.901	45487	87078.9	185230	892.477	41726.7	42957.9
344.315	10.361	N-Acetyldihydrosphingosine	[M+H]+	C20H41NO3	CRJGESKKUOMBCT-VQTJNVASSA-N	4747	11926.9	2619.89	4530.12	3824.68	6364.05	2144.24	2944.2	11308.8	8991.48	2618.62	3274.86	1521.06	11299.9	761.803	192759	3723.81	5765.03	5335.39	1949.66	3010.33	80944.4	2549.94	6037.2	263.261	8849.13	11246.5	10265.9	634.624	11163.8	2360.45	40101.5	533.517	855.118	4939.64	8048.4	24503.5	13873.6	1064.49
124.05	0.897	Nicotinate	[M+H]+	C6H5NO2	PVNIIMVLHYAWGP-UHFFFAOYSA-N	146711	245957	275566	436476	119780	104669	293354	30847.4	143226	347779	66899.9	173381	234760	230546	17868.4	68568.9	185027	101081	129879	47827.3	436972	66897.2	117086	239346	34237.4	259787	273892	189818	294328	170279	288184	478890	27094.3	105472	351102	260741	109249	98573.4	3484.94
100.073	2.025	N-Methyl-2-pyrrolidone	[M+H]+	C5H9NO	SECXISVLQFMRJM-UHFFFAOYSA-N	36557.6	283825	73661.5	621240	52573.5	66366.8	877766	70449.2	158249	123784	62411.7	95994.1	64284.8	3797.92	79806.2	166414	541718	478923	166684	228019	95355.8	436992	395497	65407.1	106809	63273.5	645708	320609	266203	55412.7	2292.1	137065	334141	28715	268197	37879.3	45162	778767	115280
152.107	1.588	N-Methyltyramine	[M+H]+	C9H13NO	AXVZFRBSCNEKPQ-UHFFFAOYSA-N	2186	145201	2697	5139	15143	1406	44424	387	483	357	362	1265	2414	6535	387	2338	1317	1579	171	2267	1184	571	1230	2886	510	11323	666	293	400	673	12368	405646	3856	79867.3	2362	590	605	537	337
270.312	9.2	n-Octadecylamine	[M+H]+	C18H39N	REYJJPSVUYRZGE-UHFFFAOYSA-N	134	916465	88.5	70	61.5	160493	66	84	379	55	497	437	211	140	168	97	5372	176	224	3806	60	76	110	348	115	800	87	55.5	13538	1178	176	206	1324.5	181	851	66	80	68	102
441.27	7.946	Norverapamil	[M+H]+	C26H36N2O4	UPKQNCPKPOLASS-UHFFFAOYSA-N	173	154	106	166	1.08013e+06	176	136	111	187	134	93	81	240	231	193	96	118	146	166	193	156	175	210	60	348	118	75	444	148	370	105	120	119.5	155	338	179	348	119	206
391.187	1.589	O-Benzyl-L-serine	[2M+H]+	C10H13NO3	IDGQXGPQOGUGIX-VIFPVBQESA-N	348850	40111.4	16460.3	513.977	5555.85	24583	2739.58	218495	76585.9	360289	260490	2083.65	65167.4	26782.3	137139	455.237	77388	500.924	81192.4	190.906	22562.8	59903	621.668	21879.1	37875.6	4790.59	1341.24	67500.7	71381.7	1001.85	4379.41	1346.13	117786	1355.92	54646.4	324471	5533.89	567.823	465284
400.343	9.423	Palmitoyl-L-carnitine	[M+H]+	C23H45NO4	XOMRRQXKHMYMOC-OAQYLSRUSA-N	6002.61	66016.8	2792.73	13691.4	3821.34	2636.85	13074.5	2270.19	2006.73	13005.8	1927.69	11365.2	7652.57	12735.2	2225.18	2173.59	7271.64	13289.6	9571.47	18005.3	63528	5468	53993.2	2909.09	5360.42	4450.37	3909.31	1401.85	11815.3	2064.91	5101.34	79876.9	1894.2	50305.2	3905.87	7169.55	2314.1	148961	1391.97
220.118	2.361	Pantothenic acid	[M+H]+	C9H17NO5	GHOKWGTUZJEAQD-UHFFFAOYSA-N	96760.4	263176	99809.4	385152	126060	47156.7	177032	45186.7	115612	209431	68966.6	282083	90426.7	118210	14444.2	92770.2	137469	131393	109301	22632.3	203075	134047	179548	232767	15715.5	106392	235563	173724	157548	134580	214328	240536	36246.8	110236	163114	268731	73229.6	382403	23729.1
414.337_432.3473	8.102	Peimine	[M+H-H2O]+_[M+H]+	C27H45NO3	IUKLSMSEHKDIIP-YFOFEFMNSA-N	10149.1	10919.2	112164	15066.3	123067	11042.5	15177.9	292653	16116.8	3307.74	244670	82235.1	114992	118006	17992.3	34486	61651.4	23294.9	16143	309.248	104941	151042	41644	46722.2	65699.7	41674.3	122326	29464.5	230819	6826.28	223.071	95135.7	13035.3	18500.1	54286.2	141269	2880.45	2506.73	25058.6
122.0958_105.0702	2.308	Phenylethylamine	[M+H]+_[M+H-NH3]+	C8H11N	BHHGXPLMPWCGHP-UHFFFAOYSA-N	30702.1	5593.56	3066.16	5789.17	597568	10643	17652	10238.1	6012.88	19632	3326.32	10773.6	4233.31	22432.9	3960	9580.12	20961.1	32323.3	7113.22	345326	2332.27	21567.7	11815.2	3179.54	8463.58	47397.4	7253.92	5762.85	3228.13	4604.81	9912.14	12724.2	16236.3	3562.18	28264.6	254444	28886.1	88774.5	59979
286.141	9.089	Piperine	[M+H]+	C17H19NO3	MXXWOMGUGJBKIW-YPCIICBESA-N	4485.73	2064.43	2137.69	43271.4	4179.67	64063	4821.33	90.9908	497203	774.013	78037	145749	44609.1	34188.9	1634.29	16181	1347.14	179973	19121.1	157101	63322.5	298.97	58240	1847	26896.6	188012	66.1751	8572.04	36668.1	3992.94	64615.6	1168.7	8694.94	11206	27921.2	1270.33	1.19559e+06	484.496	239080
151.106	2.57	Promecarb	[M+H-C2H3NO]+	C12H17NO2	DTAPQAJKAFRNJB-UHFFFAOYSA-N	842	3842.53	121	97	3236	730	6054	56	110	138	2397	50352.4	69	6121	130	9441	169	1427	66	48202.6	186	10021.5	66	23302.1	742	801	4459	4976.6	157	402	73	3394	93	118	2237	70	2672	112948	10878.9
146.06	4.868	Quinolin-2-ol	[M+H]+	C9H7NO	LISFMEBWQUVKPJ-UHFFFAOYSA-N	4753	2109	22508	19110.6	312	15865.1	210	48928	280	370	121404	218	65347.9	3203	220	191	60353.7	204	15977	455	2585.82	277	3695	690933	302	9288	252	371	297	1021	258	2921	22917.5	271	11350	19300	119010	301	249
162.055	4.254	Quinoline-2,6-diol	[M+H]+	C9H7NO2	AQLYZDRHNHZHIS-UHFFFAOYSA-N	262.078	9459.86	276.696	2227.14	285.049	4884.81	2455.8	7124.13	88.7515	223.445	22615.2	108.59	646.693	815.469	126.34	109.634	312241	146.179	246.416	2685.51	7989.96	124.252	941.81	3752.62	207.783	436.448	6480.94	1575.6	3721.3	253.725	938.677	174.37	1981.25	6351.47	241.195	899	47501.3	11739.2	159.753
162.055	3.494	Quinoline-2,8-diol	[M+H]+	C9H7NO2	ZXZKYYHTWHJHFT-UHFFFAOYSA-N	39013.3	9172.88	28884.6	46721.5	3946.2	63778.6	13524.4	8255.92	4763.19	5446.37	64420	1359.07	44769.5	5780.12	3924.92	4013.34	4234.39	13500.6	14183.4	4750.18	12104.7	4357.55	13405.6	15765.2	15251.6	6585.74	72822.3	2678.83	71986	8662	12374	1534.27	4609.65	5370.77	9839.31	1717.66	43009.5	502.691	6787.25
299.175	5.902	Roquefortine A	[M+H]+	C18H22N2O2	GJSSYQDXZLZOLR-QMHBMSAFSA-N	5906	1338	437	625	786	2115	672	1155	743	1902	768	23594.7	689	2299	1187	2989	3900	1702	2628	102235	1059	12621.1	2504.27	2285	765	1687	3614	1031	1773	366	1592	3221	13526.6	279	461	856	3506	128653	3350.85
306.08	8.346	Sertraline	[M+H]+	C17H17Cl2N	VGKDLMBJGBXTGI-SJCJKPOMSA-N	26	52	26	116	26	26	26	26	26	26	26	26	26	26	26	26	26	26	26	26	56	26	26	26	54	67	26	26	26	26	56	26	26	60	1.03563e+06	328	88	26	26
398.34	8.361	Solanidine	[M+H]+	C27H43NO	JVKYZPBMZPJNAJ-UHFFFAOYSA-N	137003	112627	10118.6	75412.8	1607.41	142650	172313	284346	1.04212e+06	868615	46600.8	48295.9	10059	270242	491141	46624.6	194349	2.25302e+06	1.8049e+06	1.8902e+06	312417	631207	129106	92958	51575.6	84652.5	12021.5	158612	251340	126570	12574.6	1.1508e+06	8369.35	1.57192e+06	33715.5	19879.9	100767	5493.33	51729.3
328.322	11.115	Stearoyl ethanolamide	[M+H]+	C20H41NO2	OTGQIQQTPXJQRG-UHFFFAOYSA-N	13687.5	58751.9	7788.36	17112.3	3376.18	27087.8	1398.74	7832.27	3579.11	25070.4	1160.6	10752	6691.84	13812.1	3373.81	22505.9	9030.84	160823	9092.55	6201.73	33022.8	9505.52	120283	4670.88	2056.56	5969.14	17495.5	22902.3	11979.8	25928.4	6154.26	42537.7	7505.92	69893.9	23518.2	12759.5	8242.87	349961	3388.05
697.532	12.543	TAG 39:3	[M+Na]+	C42H74O6	OJGNREAJBZCCCL-WLFVLELZSA-N	8602.82	21297.3	17688.3	11503.1	92791.3	58931.2	2514.69	345.244	26254.3	378.782	6904.88	20348	841.737	18033	1732.14	35977.2	23717.3	107612	11740.9	80626	85997.5	33341.8	1830.78	5564.67	75098.3	19520.4	31909.1	121919	26067.6	39988.8	5463.4	17207	7388.88	5738.09	92023	1136.35	21398.5	13602	7541.59
181.072	2.915	Theophylline	[M+H]+	C7H8N4O2	ZFXYFBGIUFBOJW-UHFFFAOYSA-N	19947.7	7139.64	2755.47	12687.5	2942.52	4870.15	30434.5	6847.62	6661.78	2051.31	33492.4	8472.71	5386	460.36	32990.3	8976.37	102.171	11879.2	11705.5	2032.41	2854.27	1763.96	8731.71	19444	851.947	1375.37	23441.1	3404.32	7488.04	6587.27	501.252	3495.66	124.177	8387.9	2789.92	2885.94	1323.5	5893.55	435.404
233.15	2.101	Thr-Leu	[M+H]+	C10H20N2O4	BQBCIBCLXBKYHW-CSMHCCOUSA-N	168285	109335	38584.8	86061.1	35818	36429.2	62388.7	15744.5	81372.4	178563	27832	43219.8	32559	157159	13659.4	8935.22	17983.2	52075.6	77284	7901.43	16934.1	29169.7	15522.5	183509	7339.39	104824	151570	24277.5	14937.9	16268.6	29884.6	38498.3	4962.13	134926	110434	27414.4	14191.5	10948.5	37898.9
416.357	8.84	Tomatidine	[M+H]+	C27H45NO2	XYNPYHXGMWJBLV-VXPJTDKGSA-N	1201	3165	1951	149033	810	8473	203	1105	904	921475	8390	652	2036	3077	66471	294	2735	364	7132.07	530	615	1274	217	4622	93876.1	6473	7746	3016	1519	14499	617	983	3507.5	111	190152	11835	1.21211e+06	101.5	1580
220.12	1.501	trans-Zeatin	[M+H]+	C10H13N5O	UZKQTCBAMSWPJD-FARCUNLSSA-N	16854.6	9938.96	362814	2618.39	70427.2	100063	154877	18521.2	4326.83	614.218	69123.5	9146.16	177750	5316.4	64592.4	35015	2197.54	410893	1778.96	181.991	67144.4	3371.98	21043.4	125666	132931	30933.9	113844	39633	5211.76	71315.7	1217.06	118834	159490	42755.3	34587.3	132847	1244.36	48925.9	22324.3
468.364	9.503	Trihydroxycholestanoic acid	[M+NH4]+	C27H46O5	CNWPIIOQKZNXBB-VCVMUKOKSA-N	17852.9	12283.3	19707.9	37289.1	20515	19339.7	77418.1	7066.86	24550.6	24609	5035.35	31805.5	8355.5	5491.61	70357.3	7507.13	13280.7	180510	100113	115402	185223	31133.6	140623	13487.1	10774.6	4127.3	75344.8	50611.3	40870.4	69418	21359.9	63090.9	17954.9	89155.9	124338	2386.96	97429.6	31177.7	471.896
161.1057_144.08	3.089	Tryptamine	[M+H]+_[M+H-NH3]+	C10H12N2	APJYDQYYACXCRM-UHFFFAOYSA-N	14911.5	776953	4827.5	32347.5	1.23152e+06	49285.4	237319	10666.8	5105.49	12458.9	15435	6862.36	30532.8	165725	3194.81	12926	11904.4	163647	2805.34	44137.6	3723.99	362958	54920.1	4700.5	14505.1	232069	22778.6	9506.83	69967	5653.02	16142	91177.8	12194.3	7250.42	15192.7	92498.7	204531	214133	784914
205.0921_188.0698	2.794	Tryptophan	[M+H]+_[M+H-NH3]+	C11H12N2O2	QIVBCDIJIAJPQS-VIFPVBQESA-N	114947	126532	44871.7	261679	4441.64	103602	150420	150164	156943	194942	85432.8	360389	12108	115208	36789.3	238532	125116	165051	183308	112740	46560.6	138295	436487	372947	33088.7	69946	259444	81825.1	118935	78148.6	75830.4	201835	160527	374795	67342.9	105913	64937	527702	88708.8
138.0909_121.0644	1.345	Tyramine	[M+H]+_[M+H-NH3]+	C8H11NO	DZGWFCGJZKJUFP-UHFFFAOYSA-N	9008.98	20097.6	8082.27	16683.2	5771.24	17358.4	18818.8	7083.11	6311.5	14570.5	3193.25	23833.7	8517.43	5688.61	11532.3	2189	16251	26643	2502.99	569842	16065.4	9745	7660.24	14812	8658.13	5673.35	16495.1	6547.94	23420.5	12916.6	213048	12387.8	105513	4466.99	18757.8	8753.19	7078.03	1843.24	8940.33
