# Supplementary material for: Microbiome gut community structure and functionality are associated with symptom severity in non-responsive celiac disease patients undergoing a gluten-free diet
Source: mSystems. 2025 Jun 6;10(7):e00143-25. doi: 10.1128/msystems.00143-25 (PMC12282095; doi:10.1128/msystems.00143-25)
Supplement: Data S3 — Metagenomics' comparisons. [file msystems.00143-25-s0003.xlsx]

## Sheet: A_Alpha_diversity
Supplementary Data S3. A) Alpha diversity values computed for each sample. B) Linear discriminant analysis effect size (LEfse) results showing taxon’s taxon table and LDA score from tCD, low-NRCD, and high-NRCD patients. C) Differential abundance analysis calculation between low-NRCD and high-NRCD patients made with the Mann-Whitney Test.
SampleID	Chao1	Shannon	Simpson	Cluster	Study
351DLEM	92	2.9691823085808453	0.9004664180939357	tCD	Francavilla et al.
352LGE	66	2.878556060752826	0.9033277349633265	tCD	Francavilla et al.
378PF	92	2.226693728244947	0.7736334464281192	tCD	Francavilla et al.
381NB	106	3.3564127798778065	0.9294944991882853	tCD	Francavilla et al.
383MP	120.14285714285714	0.5405333235002237	0.1542579052711801	tCD	Francavilla et al.
387DCF	136.25	0.4174420621554033	0.11432159504254136	tCD	Francavilla et al.
390CG	108	3.171211653109755	0.927058182513438	tCD	Francavilla et al.
392AB	121	3.1441838932963884	0.9292803461493064	tCD	Francavilla et al.
397TE	97	1.0304416562655985	0.317815570101719	tCD	Francavilla et al.
398AG	123	2.453997957419896	0.8018351411374403	tCD	Francavilla et al.
399CE	118	3.1293338704478457	0.9131963931672384	tCD	Francavilla et al.
401IA	105	3.2356046465070927	0.9272963321541391	tCD	Francavilla et al.
402BRA	86	1.8850612486523999	0.6412799454272495	tCD	Francavilla et al.
403LR	80	2.714116278487066	0.8637353780884949	tCD	Francavilla et al.
405GA	89	2.0778325292206747	0.7627695370123572	tCD	Francavilla et al.
406BR	99	3.2971461512586044	0.944228101714	tCD	Francavilla et al.
412VL	105.6	0.20097526197087728	0.05390051876585955	tCD	Francavilla et al.
416ST	76	3.0410866243589014	0.931857626087816	tCD	Francavilla et al.
427AE	67	1.7124633920736378	0.621478500407409	tCD	Francavilla et al.
436BC	113.75	0.6779632668546003	0.1916930016858116	tCD	Francavilla et al.
437BCM	104	3.03384417581283	0.9038672171432531	tCD	Francavilla et al.
442GM	52	2.39668681304524	0.8377768135907894	tCD	Francavilla et al.
Cii002	125	3.140894196792192	0.922977093796256	tCD	Francavilla et al.
Cii003	117	3.200415815856807	0.9299615501681704	tCD	Francavilla et al.
Cii004	90	3.045859519593347	0.9267800914802079	tCD	Francavilla et al.
Cii005	121	2.6410471378431937	0.830961719984	tCD	Francavilla et al.
Cii006	106	2.213640770953834	0.7687170357607821	tCD	Francavilla et al.
Cii016	59	1.8258216573371218	0.6942875868021321	tCD	Francavilla et al.
Cii017	119	2.9756036871515867	0.891244302076	tCD	Francavilla et al.
Cii024	121	2.9614860908058707	0.9023118801865215	tCD	Francavilla et al.
Cii030	113.5	0.6184742023211641	0.1764454946332199	tCD	Francavilla et al.
Cii037	140	0.42900282055345546	0.11661918333225008	tCD	Francavilla et al.
Cii042	91	2.862463724122977	0.903275763553656	tCD	Francavilla et al.
Cii045	135	3.0270480959233566	0.8998939121620491	tCD	Francavilla et al.
Cii071	108	3.344510366354388	0.9416932771145041	tCD	Francavilla et al.
Cii072	89	2.4234675896966738	0.7709078471811991	tCD	Francavilla et al.
Cii073	131.33333333333334	1.9745879667625508	0.652693055733798	tCD	Francavilla et al.
Cii084	101	3.0488271859004072	0.9214705708186899	tCD	Francavilla et al.
Cii085	99	2.5294165775368036	0.7987705920264369	tCD	Francavilla et al.
CMa001	89	3.0873589192538176	0.9342392201688136	tCD	Francavilla et al.
CMa002	138	2.872089401593834	0.8914653742918571	tCD	Francavilla et al.
CMa003	118	2.4170720784557136	0.8141678291108441	tCD	Francavilla et al.
CMa004	112	2.6112173666070735	0.8718317854436545	tCD	Francavilla et al.
CMa005	104	2.847153178852098	0.8866593054317242	tCD	Francavilla et al.
CMa006	77	2.376327525868309	0.7836503640164882	tCD	Francavilla et al.
CMa007	101.5	0.3898587930199504	0.11184423153638268	tCD	Francavilla et al.
CMa011	101	2.376039063879573	0.7756763355678955	tCD	Francavilla et al.
CMa012	106	2.3253176227358945	0.7849624833100355	tCD	Francavilla et al.
1848	84	2.7313153610604877	0.8686595071101455	low-NRCD	Marcos-Zambrano et al.
1847	80	3.010475205686814	0.9310130883701511	high-NRCD	Marcos-Zambrano et al.
1846	101	3.084021964524211	0.917595464406	high-NRCD	Marcos-Zambrano et al.
1845	75	2.2929751615666376	0.8203657953607704	high-NRCD	Marcos-Zambrano et al.
1844	71	2.792885194852168	0.8829172060692926	high-NRCD	Marcos-Zambrano et al.
1843	86	2.916713542084148	0.9018413222297426	low-NRCD	Marcos-Zambrano et al.
1841	86	2.6437644057214706	0.8545606088883633	low-NRCD	Marcos-Zambrano et al.
1840	74	2.246312615232849	0.787874097028	high-NRCD	Marcos-Zambrano et al.
1838	78	3.2367898405813977	0.9410879610380798	high-NRCD	Marcos-Zambrano et al.
1837	87	2.97271218890018	0.9054925906760153	high-NRCD	Marcos-Zambrano et al.
1835	90	2.8439651710109777	0.9079878798133324	low-NRCD	Marcos-Zambrano et al.
1834	98	3.2113796616175536	0.936478246274571	low-NRCD	Marcos-Zambrano et al.
1832	80	2.7629445123331298	0.8857447843755946	low-NRCD	Marcos-Zambrano et al.
1831	83	2.7857247889555574	0.8979196602190492	low-NRCD	Marcos-Zambrano et al.
1830	84	3.122423787680501	0.9343267124813509	low-NRCD	Marcos-Zambrano et al.
1827	63	3.0176676053531586	0.9338084580488475	low-NRCD	Marcos-Zambrano et al.
1826	52	2.0140753087365275	0.7810437145137339	high-NRCD	Marcos-Zambrano et al.
1824	73	2.6017383502240965	0.8522334675655245	high-NRCD	Marcos-Zambrano et al.
1823	72	2.751964031880408	0.9029671427447298	low-NRCD	Marcos-Zambrano et al.
1820	109	3.080182784998998	0.901918154124958	high-NRCD	Marcos-Zambrano et al.
1819	75	2.44734998663975	0.8299204296769616	high-NRCD	Marcos-Zambrano et al.
1816	76	2.6035858385764445	0.8698084936301175	low-NRCD	Marcos-Zambrano et al.
1815	115	3.5583441065326715	0.9503886098348933	low-NRCD	Marcos-Zambrano et al.
1814	67	2.6948009580190613	0.8936619879431305	low-NRCD	Marcos-Zambrano et al.
1813	97	1.9488134513244726	0.6187277483958844	low-NRCD	Marcos-Zambrano et al.
1812	89	3.0001169700272063	0.9127480766082028	low-NRCD	Marcos-Zambrano et al.
1811	93	3.308376037002092	0.9446506840556025	low-NRCD	Marcos-Zambrano et al.
1809	75	2.7837529981518387	0.8557052944593994	low-NRCD	Marcos-Zambrano et al.
1808	110	3.3453398462749133	0.9405453406718931	low-NRCD	Marcos-Zambrano et al.
1807	60	2.158116092007126	0.7424710211011145	high-NRCD	Marcos-Zambrano et al.
1805	68	2.5667077668966125	0.8790819171481523	low-NRCD	Marcos-Zambrano et al.
1803	94	2.8642000543883257	0.8909648474308038	high-NRCD	Marcos-Zambrano et al.
1802	68	1.6859624048611983	0.5577952271306774	low-NRCD	Marcos-Zambrano et al.
1801	84	2.37710900622201	0.785860511868	low-NRCD	Marcos-Zambrano et al.
1800	65	2.684662564487104	0.906138073902093	low-NRCD	Marcos-Zambrano et al.
1799	77	2.923801800915816	0.9191270175640001	low-NRCD	Marcos-Zambrano et al.
1798	67	2.7109888503060233	0.8952033429870498	low-NRCD	Marcos-Zambrano et al.
1797	93	2.4689911519363004	0.820844112118	high-NRCD	Marcos-Zambrano et al.
1796	85	2.9355518714059587	0.912098359156915	low-NRCD	Marcos-Zambrano et al.

## Sheet: B_LEfse
						Supplementary Data S3B.
						Taxon	Group	LDA score (log 10)	P-value
Bacteria.Synergistetes.Synergistia.Synergistales.Synergistaceae.Pyramidobacter.Pyramidobacter_piscolens	2.0961754391071232			-		Bacteria.Bacteroidetes.Bacteroidia.Bacteroidales.Prevotellaceae.Paraprevotella.Paraprevotella_xylaniphila	tCD	4.003573464792955	0.006779163352426816
Bacteria.Firmicutes.Tissierellia.Tissierellales.Peptoniphilaceae.Peptoniphilus.Peptoniphilus_sp_HMSC062D09	0.0			-		Bacteria.Firmicutes.Clostridia.Clostridiales.Clostridiaceae.Clostridium.Clostridium_disporicum	tCD	3.284832954477159	3.328469693370246e-05
Bacteria.Firmicutes.Clostridia.Clostridiales.Lachnospiraceae.Lachnoclostridium.Clostridium_citroniae	1.9303213761902063			-		Bacteria.Firmicutes.Bacilli.Lactobacillales.Streptococcaceae.Streptococcus.Streptococcus_parasanguinis	tCD	3.130704365027048	0.04272462217742532
Bacteria.Firmicutes.Clostridia.Clostridiales.Ruminococcaceae.Ruminococcus.Ruminococcus_bromii	4.01489221990578			-		Bacteria.Firmicutes.Clostridia.Clostridiales.Lachnospiraceae.Blautia.Blautia_wexlerae	tCD	3.653881102967088	0.030204341760491273
Bacteria.Proteobacteria.Epsilonproteobacteria.Campylobacterales.Campylobacteraceae.Campylobacter.Campylobacter_coli	0.0			-		Bacteria.Firmicutes.Clostridia.Clostridiales.Clostridiales_unclassified.Lawsonibacter.Lawsonibacter_asaccharolyticus	tCD	3.8132474761271533	0.029180062547193665
Bacteria.Bacteroidetes.Bacteroidia.Bacteroidales.Prevotellaceae.Paraprevotella.Paraprevotella_xylaniphila	4.355939753743572	0	4.003573464792955	0.006779163352426816		Bacteria.Firmicutes.Bacilli.Lactobacillales.Streptococcaceae.Streptococcus.Streptococcus_thermophilus	tCD	3.389798661098697	0.006192590867922973
Bacteria.Actinobacteria.Actinobacteria.Actinomycetales.Actinomycetaceae.Actinomyces.Actinomyces_johnsonii	0.0			-		Bacteria.Bacteroidetes.Bacteroidia.Bacteroidales.Prevotellaceae.Paraprevotella	tCD	3.9852853024310892	0.007031927887568415
Bacteria.Firmicutes.Clostridia.Clostridiales.Clostridiaceae.Clostridium.Clostridium_sp_D5	0.7701182466256407			-		Bacteria.Firmicutes.Erysipelotrichia.Erysipelotrichales.Erysipelotrichaceae.Erysipelatoclostridium	tCD	3.185951493951718	0.028274082627472996
Bacteria.Firmicutes.Negativicutes.Veillonellales.Veillonellaceae.Allisonella.Allisonella_histaminiformans	1.3469457793494075			-		Bacteria.Firmicutes.Bacilli	tCD	3.6534904422673193	0.0012987408685868852
Bacteria.Firmicutes.Clostridia.Clostridiales.Lachnospiraceae.Roseburia.Roseburia_faecis	4.204974338106062			-		Bacteria.Firmicutes.Bacilli.Lactobacillales	tCD	3.6533326744319794	0.0012987408685868852
Bacteria.Bacteroidetes.Bacteroidia.Bacteroidales.Porphyromonadaceae.Porphyromonas.Porphyromonas_asaccharolytica	0.39142263896820895			-		Bacteria.Firmicutes.Clostridia.Clostridiales.Clostridiales_unclassified	tCD	3.9044366219294555	0.03750825649454455
Bacteria.Firmicutes.Clostridia.Clostridiales.Clostridiaceae.Clostridium.Clostridium_sp_CAG_253	2.73295436173044			-		Bacteria.Firmicutes.Bacilli.Lactobacillales.Streptococcaceae	tCD	3.6048767491977585	0.0005280328498845911
Bacteria.Bacteroidetes.Bacteroidia.Bacteroidales.Rikenellaceae.Alistipes.Alistipes_sp_An31A	3.1628121388628774			-		Bacteria.Firmicutes.Bacilli.Lactobacillales.Streptococcaceae.Streptococcus	tCD	3.6042792338431817	0.0005830813288755087
Bacteria.Firmicutes.Clostridia.Clostridiales.Ruminococcaceae.Pseudoflavonifractor.Pseudoflavonifractor_capillosus	1.4140892311599094			-		Bacteria.Firmicutes.Clostridia.Clostridiales.Clostridiales_unclassified.Lawsonibacter	tCD	3.8132474761271533	0.029180062547193665
Bacteria.Firmicutes.Erysipelotrichia.Erysipelotrichales.Erysipelotrichaceae.Erysipelatoclostridium.Clostridium_spiroforme	0.4174182953228753			-		Bacteria.Firmicutes.Firmicutes_unclassified	lowNRCD	3.5420052639804505	0.02214644205780678
Bacteria.Firmicutes.Bacilli.Lactobacillales.Lactobacillaceae.Lactobacillus.Lactobacillus_delbrueckii	1.0137169153282508			-		Bacteria.Firmicutes.Firmicutes_unclassified.Firmicutes_unclassified	lowNRCD	3.5420052639804505	0.02214644205780678
Bacteria.Firmicutes.Clostridia.Clostridiales.Eubacteriaceae.Eubacterium.Eubacterium_sp_CAG_274	3.737774406843082			-		Bacteria.Firmicutes.Firmicutes_unclassified.Firmicutes_unclassified.Firmicutes_unclassified	lowNRCD	3.5420052639804505	0.02214644205780678
Bacteria.Firmicutes.Clostridia.Clostridiales.Clostridiaceae.Butyricicoccus.Butyricicoccus_pullicaecorum	0.7013357486963171			-		Bacteria.Firmicutes.Firmicutes_unclassified.Firmicutes_unclassified.Firmicutes_unclassified.Firmicutes_unclassified	lowNRCD	3.5420052639804505	0.02214644205780678
Bacteria.Proteobacteria.Betaproteobacteria.Burkholderiales.Oxalobacteraceae.Oxalobacter.Oxalobacter_formigenes	2.2958930258817785			-		Bacteria.Verrucomicrobia.Verrucomicrobiae.Verrucomicrobiales.Akkermansiaceae.Akkermansia.Akkermansia_muciniphila	High-NRCD	3.959173527786543	0.03317327051474237
Bacteria.Proteobacteria.Deltaproteobacteria.Desulfovibrionales.Desulfovibrionaceae.Desulfovibrio.Desulfovibrio_fairfieldensis	1.1620065548364151			-		Bacteria.Verrucomicrobia	High-NRCD	3.959490020696871	0.03317327051474237
Archaea.Euryarchaeota.Methanobacteria.Methanobacteriales.Methanobacteriaceae.Methanosphaera.Methanosphaera_sp_SHI1033	0.0			-		Bacteria.Verrucomicrobia.Verrucomicrobiae	High-NRCD	3.9603011718058307	0.03317327051474237
Bacteria.Bacteroidetes.Bacteroidia.Bacteroidales.Bacteroidaceae.Bacteroides.Bacteroides_sp_D2	0.9123949151169648			-		Bacteria.Verrucomicrobia.Verrucomicrobiae.Verrucomicrobiales	High-NRCD	3.9615546308063494	0.03317327051474237
Bacteria.Firmicutes.Clostridia.Clostridiales.Clostridiaceae.Clostridium.Clostridium_sp_CAG_299	0.9792159349979283			-		Bacteria.Verrucomicrobia.Verrucomicrobiae.Verrucomicrobiales.Akkermansiaceae	High-NRCD	3.960525875036597	0.03317327051474237
Bacteria.Firmicutes.Clostridia.Clostridiales.Ruminococcaceae.Anaerotruncus.Anaerotruncus_colihominis	3.49038613177305			-		Bacteria.Verrucomicrobia.Verrucomicrobiae.Verrucomicrobiales.Akkermansiaceae.Akkermansia	High-NRCD	3.960661791719243	0.03317327051474237
Bacteria.Proteobacteria.Epsilonproteobacteria.Campylobacterales.Campylobacteraceae.Campylobacter.Campylobacter_hominis	1.0024310357709527			-
Bacteria.Proteobacteria.Betaproteobacteria.Burkholderiales.Sutterellaceae.Parasutterella.Parasutterella_excrementihominis	3.490236987837867			-
Bacteria.Bacteroidetes.Bacteroidia.Bacteroidales.Prevotellaceae.Prevotella.Prevotella_sp_CAG_1320	0.0			-
Bacteria.Bacteroidetes.Bacteroidia.Bacteroidales.Prevotellaceae.Prevotella.Prevotella_sp_CAG_279	3.6915531377458306			-
Bacteria.Bacteroidetes.Bacteroidia.Bacteroidales.Odoribacteraceae.Butyricimonas.Butyricimonas_synergistica	3.0888016409237102			-
Bacteria.Firmicutes.Clostridia.Clostridiales.Ruminococcaceae.Flavonifractor.Flavonifractor_sp_An100	0.9651087815999424			-
Archaea.Euryarchaeota.Methanobacteria.Methanobacteriales.Methanobacteriaceae.Methanosphaera.Methanosphaera_stadtmanae	2.1806906132291037			-
Bacteria.Bacteroidetes.Bacteroidia.Bacteroidales.Prevotellaceae.Prevotella.Prevotella_copri	4.64751966469326			-
Bacteria.Firmicutes.Erysipelotrichia.Erysipelotrichales.Erysipelotrichaceae.Coprobacillus.Coprobacillus_cateniformis	2.379671965462408			-
Bacteria.Firmicutes.Clostridia.Clostridiales.Clostridiales_Family_XIII_Incertae_Sedis.Clostridiales_Family_XIII_Incertae_Sedis_unclassified.Eubacterium_infirmum	0.35194921923754			-
Bacteria.Firmicutes.Clostridia.Clostridiales.Peptostreptococcaceae.Peptostreptococcus.Peptostreptococcus_stomatis	0.3466830879974514			-
Bacteria.Firmicutes.Negativicutes.Veillonellales.Veillonellaceae.Veillonella.Veillonella_atypica	1.8585453845180577			-
Bacteria.Bacteroidetes.Bacteroidia.Bacteroidales.Rikenellaceae.Alistipes.Alistipes_onderdonkii	3.521667630460091			-
Bacteria.Firmicutes.Negativicutes.Veillonellales.Veillonellaceae.Veillonella.Veillonella_dispar	1.8283742174530586			-
Bacteria.Firmicutes.Clostridia.Clostridiales.Clostridiaceae.Clostridium.Clostridium_ventriculi	0.8332386740789061			-
Bacteria.Firmicutes.Bacilli.Lactobacillales.Lactobacillaceae.Lactobacillus.Lactobacillus_rhamnosus	0.48789618830769327			-
Bacteria.Firmicutes.Clostridia.Clostridiales.Clostridiales_unclassified.Clostridiales_unclassified.Clostridiales_bacterium_CHKCI006	0.5005277550095961			-
Bacteria.Firmicutes.Clostridia.Clostridiales.Lachnospiraceae.Lachnospiraceae_unclassified.Lachnospiraceae_bacterium_oral_taxon_096	0.0			-
Bacteria.Firmicutes.Clostridia.Clostridiales.Ruminococcaceae.Ruminococcus.Ruminococcus_callidus	1.6530137235044946			-
Bacteria.Synergistetes.Synergistia.Synergistales.Synergistaceae.Cloacibacillus.Cloacibacillus_evryensis	1.7226481152338589			-
Bacteria.Firmicutes.Clostridia.Clostridiales.Clostridiaceae.Clostridium.Clostridium_disporicum	3.735891097700023	0	3.284832954477159	3.328469693370246e-05
Bacteria.Firmicutes.Bacilli.Lactobacillales.Streptococcaceae.Streptococcus.Streptococcus_cristatus	0.0			-
Bacteria.Firmicutes.Clostridia.Clostridiales.Lachnospiraceae.Lachnoclostridium.Clostridium_bolteae	2.149369094056032			-
Bacteria.Proteobacteria.Deltaproteobacteria.Desulfovibrionales.Desulfovibrionaceae.Bilophila.Bilophila_wadsworthia	3.175790330583567			-
Bacteria.Proteobacteria.Gammaproteobacteria.Enterobacterales.Enterobacteriaceae.Citrobacter.Citrobacter_freundii	1.182474774265413			-
Bacteria.Firmicutes.Clostridia.Clostridiales.Clostridiaceae.Clostridium.Clostridium_sp_CAG_167	3.179624925605846			-
Bacteria.Firmicutes.Tissierellia.Tissierellia_unclassified.Tissierellia_unclassified.Tissierellia_unclassified.Bacteroides_coagulans	0.44564111074458657			-
Bacteria.Actinobacteria.Actinobacteria.Bifidobacteriales.Bifidobacteriaceae.Bifidobacterium.Bifidobacterium_pseudolongum	1.0994879369376835			-
Bacteria.Firmicutes.Tissierellia.Tissierellales.Peptoniphilaceae.Peptoniphilus.Peptoniphilus_harei	0.0			-
Bacteria.Proteobacteria.Gammaproteobacteria.Pasteurellales.Pasteurellaceae.Haemophilus.Haemophilus_parainfluenzae	2.596766666708031			-
Bacteria.Bacteroidetes.Bacteroidia.Bacteroidales.Barnesiellaceae.Coprobacter.Coprobacter_secundus	2.5158395934635163			-
Bacteria.Firmicutes.Clostridia.Clostridiales.Lachnospiraceae.Roseburia.Roseburia_sp_CAG_309	1.132629891523251			-
Bacteria.Bacteroidetes.Bacteroidia.Bacteroidales.Bacteroidaceae.Bacteroides.Bacteroides_fluxus	2.6207266598750003			-
Bacteria.Firmicutes.Bacilli.Lactobacillales.Streptococcaceae.Streptococcus.Streptococcus_infantarius	1.7052278357771733			-
Bacteria.Proteobacteria.Gammaproteobacteria.Enterobacterales.Enterobacteriaceae.Cronobacter.Cronobacter_turicensis	0.0			-
Bacteria.Bacteroidetes.Bacteroidia.Bacteroidales.Bacteroidaceae.Bacteroides.Bacteroides_faecichinchillae	1.2135803093461255			-
Bacteria.Proteobacteria.Gammaproteobacteria.Enterobacterales.Enterobacteriaceae.Raoultella.Raoultella_planticola	1.5386351977569912			-
Bacteria.Firmicutes.Clostridia.Clostridiales.Eubacteriaceae.Eubacterium.Eubacterium_dolichum_CAG_375	1.0967275476442437			-
Bacteria.Proteobacteria.Gammaproteobacteria.Pasteurellales.Pasteurellaceae.Haemophilus.Haemophilus_pittmaniae	0.6910801683120004			-
Bacteria.Firmicutes.Clostridia.Clostridiales.Lachnospiraceae.Lachnoclostridium.Clostridium_clostridioforme	2.098369432985134			-
Bacteria.Bacteroidetes.Bacteroidia.Bacteroidales.Bacteroidaceae.Bacteroides.Bacteroides_sp_CAG_633	2.6824552693860064			-
Bacteria.Bacteroidetes.Bacteroidia.Bacteroidales.Bacteroidaceae.Bacteroides.Bacteroides_sp_CAG_443	2.8672890281026495			-
Bacteria.Firmicutes.Bacilli.Lactobacillales.Leuconostocaceae.Leuconostoc.Leuconostoc_carnosum	0.13866311155234756			-
Bacteria.Bacteroidetes.Bacteroidia.Bacteroidales.Bacteroidaceae.Bacteroides.Bacteroides_coprocola	3.6632156631365156			-
Bacteria.Firmicutes.Clostridia.Clostridiales.Ruminococcaceae.Flavonifractor.Flavonifractor_sp_An10	0.4241955217934855			-
Bacteria.Bacteroidetes.Bacteroidia.Bacteroidales.Barnesiellaceae.Barnesiella.Barnesiella_intestinihominis	4.3305203171281335			-
Bacteria.Firmicutes.Bacilli.Lactobacillales.Streptococcaceae.Streptococcus.Streptococcus_salivarius	2.862152730187577			3.788908936776384e-05
Bacteria.Proteobacteria.Gammaproteobacteria.Pasteurellales.Pasteurellaceae.Haemophilus.Haemophilus_paraphrohaemolyticus	0.0			-
Bacteria.Firmicutes.Clostridia.Clostridiales.Lachnospiraceae.Dorea.Dorea_formicigenerans	3.330783398116589			-
Bacteria.Firmicutes.Firmicutes_unclassified.Firmicutes_unclassified.Firmicutes_unclassified.Firmicutes_unclassified.Firmicutes_bacterium_CAG_94	2.6803246875451614			0.0014164017953225217
Bacteria.Firmicutes.Clostridia.Clostridiales.Clostridiaceae.Clostridium.Clostridium_sp_CAG_58	3.7755081249266			-
Bacteria.Bacteroidetes.Bacteroidia.Bacteroidales.Prevotellaceae.Prevotella.Prevotella_colorans	0.9571908740952308			-
Bacteria.Firmicutes.Clostridia.Clostridiales.Ruminococcaceae.Ruminococcus.Ruminococcus_bicirculans	2.966412816963802			-
Bacteria.Proteobacteria.Gammaproteobacteria.Enterobacterales.Enterobacteriaceae.Escherichia.Escherichia_coli	4.498120233633257			-
Bacteria.Firmicutes.Clostridia.Clostridiales.Lachnospiraceae.Lachnoclostridium.Clostridium_saccharolyticum	1.1109853741132634			-
Bacteria.Firmicutes.Clostridia.Clostridiales.Ruminococcaceae.Ruminococcus.Ruminococcus_obeum_CAG_39	2.331396688373183			-
Bacteria.Firmicutes.Clostridia.Clostridiales.Lachnospiraceae.Butyrivibrio.Butyrivibrio_crossotus	4.713892459232246			-
Bacteria.Firmicutes.Clostridia.Clostridiales.Oscillospiraceae.Oscillibacter.Oscillibacter_sp_57_20	4.3797114982123615			-
Bacteria.Proteobacteria.Proteobacteria_unclassified.Proteobacteria_unclassified.Proteobacteria_unclassified.Proteobacteria_unclassified.Proteobacteria_bacterium_CAG_139	3.626148342703373			-
Bacteria.Firmicutes.Clostridia.Clostridiales.Lachnospiraceae.Coprococcus.Coprococcus_eutactus	3.3908276658306296			-
Bacteria.Actinobacteria.Actinobacteria.Actinomycetales.Actinomycetaceae.Actinomyces.Actinomyces_odontolyticus	0.2817447041784367			-
Bacteria.Actinobacteria.Actinobacteria.Actinomycetales.Actinomycetaceae.Actinomyces.Actinomyces_graevenitzii	0.0			-
Bacteria.Bacteroidetes.Bacteroidia.Bacteroidales.Bacteroidaceae.Bacteroides.Bacteroides_finegoldii	3.637706486007432			-
Bacteria.Proteobacteria.Gammaproteobacteria.Pasteurellales.Pasteurellaceae.Aggregatibacter.Aggregatibacter_aphrophilus	0.0			-
Bacteria.Firmicutes.Clostridia.Clostridiales.Eubacteriaceae.Eubacterium.Eubacterium_ramulus	2.704660817383706			-
Bacteria.Firmicutes.Clostridia.Clostridiales.Lachnospiraceae.Tyzzerella.Tyzzerella_nexilis	1.0159997838447263			-
Bacteria.Bacteroidetes.Bacteroidia.Bacteroidales.Barnesiellaceae.Coprobacter.Coprobacter_fastidiosus	3.9668413654966383			-
Bacteria.Bacteroidetes.Bacteroidia.Bacteroidales.Tannerellaceae.Parabacteroides.Parabacteroides_distasonis	4.52883713090117			-
Bacteria.Firmicutes.Erysipelotrichia.Erysipelotrichales.Erysipelotrichaceae.Holdemanella.Holdemanella_biformis	2.3713976125550724			-
Bacteria.Firmicutes.Clostridia.Clostridiales.Lachnospiraceae.Lachnoclostridium.Lachnoclostridium_sp_An118	0.2737136319082941			-
Bacteria.Firmicutes.Erysipelotrichia.Erysipelotrichales.Erysipelotrichaceae.Catenibacterium.Catenibacterium_mitsuokai	1.6541199475785489			-
Bacteria.Firmicutes.Clostridia.Clostridiales.Lachnospiraceae.Dorea.Dorea_sp_CAG_317	2.552447307979503			-
Bacteria.Bacteroidetes.Bacteroidia.Bacteroidales.Odoribacteraceae.Butyricimonas.Butyricimonas_virosa	3.3514863792002165			-
Bacteria.Firmicutes.Negativicutes.Selenomonadales.Selenomonadaceae.Megamonas.Megamonas_funiformis	1.293737387099392			-
Bacteria.Proteobacteria.Gammaproteobacteria.Pseudomonadales.Moraxellaceae.Acinetobacter.Acinetobacter_ursingii	0.0			-
Bacteria.Firmicutes.Erysipelotrichia.Erysipelotrichales.Erysipelotrichaceae.Dielma.Dielma_fastidiosa	2.1390503194222097			-
Bacteria.Bacteroidetes.Bacteroidia.Bacteroidales.Bacteroidaceae.Bacteroides.Bacteroides_nordii	2.064286235000478			-
Bacteria.Firmicutes.Bacilli.Lactobacillales.Leuconostocaceae.Weissella.Weissella_cibaria	0.9636975718056758			-
Bacteria.Actinobacteria.Coriobacteriia.Coriobacteriales.Coriobacteriaceae.Collinsella.Collinsella_intestinalis	0.0			-
Bacteria.Firmicutes.Negativicutes.Acidaminococcales.Acidaminococcaceae.Phascolarctobacterium.Phascolarctobacterium_faecium	3.6811597562069154			-
Bacteria.Bacteroidetes.Bacteroidia.Bacteroidales.Bacteroidaceae.Bacteroides.Bacteroides_fragilis	3.919914355093492			-
Bacteria.Firmicutes.Erysipelotrichia.Erysipelotrichales.Erysipelotrichaceae.Faecalitalea.Faecalitalea_cylindroides	1.7229548316084247			-
Bacteria.Proteobacteria.Deltaproteobacteria.Desulfovibrionales.Desulfovibrionaceae.Desulfovibrio.Desulfovibrio_piger	3.1988689630233575			-
Bacteria.Firmicutes.Clostridia.Clostridiales.Lachnospiraceae.Blautia.Blautia_coccoides	0.0			-
Bacteria.Firmicutes.Bacilli.Lactobacillales.Streptococcaceae.Streptococcus.Streptococcus_oralis	1.0027289827849983			-
Bacteria.Proteobacteria.Gammaproteobacteria.Pasteurellales.Pasteurellaceae.Haemophilus.Haemophilus_haemolyticus	0.0			-
Bacteria.Firmicutes.Bacilli.Lactobacillales.Streptococcaceae.Streptococcus.Streptococcus_vestibularis	0.8988970748010451			-
Bacteria.Bacteroidetes.Bacteroidia.Bacteroidales.Bacteroidaceae.Bacteroides.Bacteroides_dorei	4.690149159911567			-
Bacteria.Firmicutes.Bacilli.Bacillales.Bacillales_unclassified.Gemella.Gemella_sanguinis	0.549097132498139			-
Bacteria.Actinobacteria.Actinobacteria.Actinomycetales.Actinomycetaceae.Actinomyces.Actinomyces_sp_S6_Spd3	0.0			-
Bacteria.Proteobacteria.Gammaproteobacteria.Pasteurellales.Pasteurellaceae.Haemophilus.Haemophilus_parahaemolyticus	0.0			-
Bacteria.Firmicutes.Negativicutes.Veillonellales.Veillonellaceae.Veillonella.Veillonella_parvula	2.8131479812481963			0.02928526937109391
Bacteria.Firmicutes.Erysipelotrichia.Erysipelotrichales.Erysipelotrichaceae.Solobacterium.Solobacterium_moorei	0.43835113905137907			-
Bacteria.Firmicutes.Negativicutes.Selenomonadales.Selenomonadaceae.Selenomonas.Selenomonas_artemidis	0.0			-
Bacteria.Firmicutes.Negativicutes.Veillonellales.Veillonellaceae.Dialister.Dialister_micraerophilus	0.0			-
Bacteria.Firmicutes.Clostridia.Clostridiales.Lachnospiraceae.Anaerotignum.Anaerotignum_lactatifermentans	2.2860126930741944			0.017036656018314857
Bacteria.Actinobacteria.Actinobacteria.Actinomycetales.Actinomycetaceae.Actinomyces.Actinomyces_sp_HMSC035G02	0.0			-
Bacteria.Actinobacteria.Coriobacteriia.Eggerthellales.Eggerthellaceae.Enterorhabdus.Enterorhabdus_caecimuris	2.081939364545247			0.010942556658743104
Bacteria.Proteobacteria.Gammaproteobacteria.Enterobacterales.Enterobacteriaceae.Leclercia.Leclercia_adecarboxylata	0.9497631567015505			-
Bacteria.Bacteroidetes.Bacteroidia.Bacteroidales.Bacteroidaceae.Bacteroides.Bacteroides_plebeius	4.544925363731456			-
Bacteria.Actinobacteria.Coriobacteriia.Coriobacteriales.Atopobiaceae.Olsenella.Olsenella_scatoligenes	0.8645600908852529			0.01803446608351939
Bacteria.Bacteroidetes.Bacteroidia.Bacteroidales.Prevotellaceae.Prevotella.Prevotella_sp_CAG_485	3.233356255083112			-
Bacteria.Firmicutes.Clostridia.Clostridiales.Ruminococcaceae.Ruminococcus.Ruminococcus_lactaris	3.410232505611969			-
Bacteria.Firmicutes.Bacilli.Lactobacillales.Streptococcaceae.Streptococcus.Streptococcus_lutetiensis	0.08523890055049131			-
Bacteria.Firmicutes.Bacilli.Lactobacillales.Streptococcaceae.Streptococcus.Streptococcus_sp_F0442	0.09613164983055021			-
Bacteria.Bacteroidetes.Bacteroidia.Bacteroidales.Bacteroidaceae.Bacteroides.Bacteroides_galacturonicus	2.2017002303290907			-
Bacteria.Proteobacteria.Betaproteobacteria.Burkholderiales.Sutterellaceae.Turicimonas.Turicimonas_muris	2.7475146398738866			-
Bacteria.Actinobacteria.Actinobacteria.Bifidobacteriales.Bifidobacteriaceae.Scardovia.Scardovia_wiggsiae	0.0			-
Bacteria.Fusobacteria.Fusobacteriia.Fusobacteriales.Fusobacteriaceae.Fusobacterium.Fusobacterium_mortiferum	2.0702161326109434			-
Bacteria.Lentisphaerae.Lentisphaeria.Victivallales.Victivallaceae.Victivallis.Victivallis_vadensis	2.603987171984851			-
Bacteria.Firmicutes.Clostridia.Clostridiales.Lachnospiraceae.Anaerostipes.Anaerostipes_caccae	0.44684442438101163			-
Bacteria.Actinobacteria.Coriobacteriia.Coriobacteriales.Coriobacteriaceae.Collinsella.Collinsella_aerofaciens	4.343590245893686			-
Bacteria.Proteobacteria.Gammaproteobacteria.Enterobacterales.Enterobacteriaceae.Escherichia.Escherichia_fergusonii	0.09903768458282107			-
Bacteria.Bacteroidetes.Bacteroidia.Bacteroidales.Rikenellaceae.Alistipes.Alistipes_indistinctus	3.2753592058578707			-
Bacteria.Bacteroidetes.Bacteroidia.Bacteroidales.Bacteroidaceae.Bacteroides.Bacteroides_sp_CAG_927	0.8982784661452533			-
Bacteria.Actinobacteria.Coriobacteriia.Coriobacteriales.Coriobacteriaceae.Collinsella.Collinsella_stercoris	1.4598889273745645			0.004496414329875218
Bacteria.Firmicutes.Firmicutes_unclassified.Firmicutes_unclassified.Firmicutes_unclassified.Firmicutes_unclassified.Firmicutes_bacterium_CAG_95	2.699669853983873			-
Bacteria.Bacteroidetes.Bacteroidia.Bacteroidales.Prevotellaceae.Prevotella.Prevotella_corporis	1.2171110565236216			-
Bacteria.Firmicutes.Clostridia.Clostridiales.Lachnospiraceae.Eisenbergiella.Eisenbergiella_massiliensis	2.150239344321545			-
Bacteria.Actinobacteria.Actinobacteria.Bifidobacteriales.Bifidobacteriaceae.Bifidobacterium.Bifidobacterium_angulatum	0.4905281659471777			-
Bacteria.Bacteroidetes.Bacteroidia.Bacteroidales.Prevotellaceae.Prevotella.Prevotella_bivia	1.6473706569366748			-
Bacteria.Firmicutes.Clostridia.Clostridiales.Eubacteriaceae.Eubacterium.Eubacterium_sp_CAG_38	3.7051465150026126			-
Bacteria.Actinobacteria.Actinobacteria.Bifidobacteriales.Bifidobacteriaceae.Alloscardovia.Alloscardovia_omnicolens	0.0			-
Bacteria.Actinobacteria.Actinobacteria.Bifidobacteriales.Bifidobacteriaceae.Bifidobacterium.Bifidobacterium_bifidum	3.071798563811698			-
Bacteria.Firmicutes.Clostridia.Clostridiales.Lachnospiraceae.Lachnoclostridium.Clostridium_aldenense	0.8133991366329633			-
Bacteria.Firmicutes.Erysipelotrichia.Erysipelotrichales.Erysipelotrichaceae.Absiella.Absiella_dolichum	1.2820490280221861			-
Bacteria.Bacteroidetes.Bacteroidia.Bacteroidales.Porphyromonadaceae.Porphyromonas.Porphyromonas_uenonis	0.0			-
Bacteria.Firmicutes.Clostridia.Clostridiales.Ruminococcaceae.Anaerotruncus.Anaerotruncus_sp_CAG_528	3.9410101117992697			-
Bacteria.Proteobacteria.Gammaproteobacteria.Enterobacterales.Enterobacteriaceae.Raoultella.Raoultella_ornithinolytica	0.9756709351261406			-
Bacteria.Firmicutes.Clostridia.Clostridiales.Lachnospiraceae.Blautia.Ruminococcus_gnavus	3.1104318474516015			-
Bacteria.Firmicutes.Erysipelotrichia.Erysipelotrichales.Erysipelotrichaceae.Holdemania.Holdemania_filiformis	1.791810955597921			-
Bacteria.Firmicutes.Clostridia.Clostridiales.Lachnospiraceae.Coprococcus.Coprococcus_catus	2.891660538380598			-
Bacteria.Synergistetes.Synergistia.Synergistales.Synergistaceae.Cloacibacillus.Cloacibacillus_porcorum	1.535589768861909			-
Bacteria.Proteobacteria.Epsilonproteobacteria.Campylobacterales.Campylobacteraceae.Campylobacter.Campylobacter_concisus	0.0			-
Bacteria.Firmicutes.Clostridia.Clostridiales.Oscillospiraceae.Oscillibacter.Oscillibacter_sp_PC13	1.287068549232236			0.025313786272297495
Bacteria.Bacteroidetes.Bacteroidia.Bacteroidales.Prevotellaceae.Prevotella.Prevotella_sp_CAG_1185	1.4805098336238733			-
Bacteria.Firmicutes.Clostridia.Clostridiales.Lachnospiraceae.Roseburia.Roseburia_sp_CAG_471	2.2546285191959665			-
Bacteria.Firmicutes.Clostridia.Clostridiales.Clostridiaceae.Clostridium.Clostridium_sp_CAG_678	2.7235649209222155			-
Bacteria.Bacteroidetes.Bacteroidia.Bacteroidales.Rikenellaceae.Alistipes.Alistipes_finegoldii	4.176711973822187			-
Bacteria.Firmicutes.Clostridia.Clostridiales.Clostridiaceae.Clostridium.Clostridium_sp_chh4_2	0.0			-
Eukaryota.Eukaryota_unclassified.Eukaryota_unclassified.Eukaryota_unclassified.Eukaryota_unclassified.Blastocystis.Blastocystis_sp_subtype_1	2.670870283333437			-
Bacteria.Proteobacteria.Gammaproteobacteria.Enterobacterales.Enterobacteriaceae.Raoultella.Raoultella_terrigena	0.9792529358363173			-
Bacteria.Actinobacteria.Actinobacteria.Micrococcales.Micrococcaceae.Rothia.Rothia_mucilaginosa	0.9450805129299531			-
Bacteria.Firmicutes.Tissierellia.Tissierellales.Peptoniphilaceae.Peptoniphilus.Peptoniphilus_lacrimalis	0.963307561431176			0.010942556658743104
Bacteria.Firmicutes.Tissierellia.Tissierellales.Peptoniphilaceae.Peptoniphilus.Peptoniphilus_duerdenii	0.0			-
Bacteria.Firmicutes.Bacilli.Lactobacillales.Enterococcaceae.Enterococcus.Enterococcus_hirae	0.0			-
Bacteria.Firmicutes.Clostridia.Clostridiales.Clostridiaceae.Clostridium.Clostridium_sp_CAG_411	1.8703558494668266			-
Bacteria.Firmicutes.Negativicutes.Veillonellales.Veillonellaceae.Dialister.Dialister_succinatiphilus	1.203877444098316			-
Bacteria.Firmicutes.Clostridia.Clostridiales.Ruminococcaceae.Faecalibacterium.Faecalibacterium_prausnitzii	4.866433732769239			-
Bacteria.Firmicutes.Clostridia.Clostridiales.Ruminococcaceae.Anaerofilum.Anaerofilum_sp_An201	0.0			-
Bacteria.Firmicutes.Tissierellia.Tissierellales.Peptoniphilaceae.Peptoniphilus.Peptoniphilus_sp_BV3C26	0.0			-
Bacteria.Firmicutes.Clostridia.Clostridiales.Lachnospiraceae.Blautia.Blautia_sp_N6H1_15	1.159003856539803			-
Bacteria.Firmicutes.Bacilli.Lactobacillales.Streptococcaceae.Streptococcus.Streptococcus_mutans	0.2713968223878844			-
Bacteria.Firmicutes.Tissierellia.Tissierellales.Peptoniphilaceae.Anaerococcus.Anaerococcus_vaginalis	0.35587388912587214			-
Bacteria.Firmicutes.Negativicutes.Veillonellales.Veillonellaceae.Megasphaera.Megasphaera_micronuciformis	0.0			-
Bacteria.Bacteroidetes.Bacteroidia.Bacteroidales.Prevotellaceae.Prevotella.Prevotella_sp_AM42_24	3.2737007261372675			-
Bacteria.Proteobacteria.Deltaproteobacteria.Desulfovibrionales.Desulfovibrionaceae.Desulfovibrionaceae_unclassified.Desulfovibrionaceae_bacterium	2.594304934655104			-
Bacteria.Firmicutes.Bacilli.Lactobacillales.Leuconostocaceae.Leuconostoc.Leuconostoc_garlicum	0.0			-
Bacteria.Actinobacteria.Actinobacteria.Actinomycetales.Actinomycetaceae.Actinomyces.Actinomyces_sp_ICM47	0.0			-
Bacteria.Firmicutes.Bacilli.Lactobacillales.Carnobacteriaceae.Granulicatella.Granulicatella_elegans	2.4792200857142297			-
Bacteria.Firmicutes.Clostridia.Clostridiales.Eubacteriaceae.Eubacterium.Eubacterium_callanderi	1.8103178892874157			-
Bacteria.Firmicutes.Bacilli.Lactobacillales.Lactobacillaceae.Lactobacillus.Lactobacillus_sakei	0.0			-
Bacteria.Firmicutes.Clostridia.Clostridiales.Lachnospiraceae.Roseburia.Roseburia_hominis	3.701042731303275			-
Bacteria.Firmicutes.Clostridia.Clostridiales.Ruminococcaceae.Harryflintia.Harryflintia_acetispora	1.207433632193432			-
Bacteria.Firmicutes.Clostridia.Clostridiales.Eubacteriaceae.Eubacterium.Eubacterium_sp_OM08_24	1.1868600921414698			-
Bacteria.Bacteroidetes.Bacteroidia.Bacteroidales.Bacteroidales_unclassified.Bacteroidales_unclassified.Bacteroidales_bacterium_KA00251	0.20214749447897112			-
Bacteria.Proteobacteria.Gammaproteobacteria.Enterobacterales.Hafniaceae.Hafnia.Hafnia_paralvei	1.2199474294816965			-
Bacteria.Bacteroidetes.Bacteroidia.Bacteroidales.Rikenellaceae.Alistipes.Alistipes_putredinis	4.82675682707586			-
Bacteria.Fusobacteria.Fusobacteriia.Fusobacteriales.Fusobacteriaceae.Fusobacterium.Fusobacterium_naviforme	0.3332515453967459			-
Bacteria.Firmicutes.Clostridia.Clostridiales.Eubacteriaceae.Eubacterium.Eubacterium_limosum	0.21180170921144822			-
Bacteria.Firmicutes.Clostridia.Clostridiales.Clostridiaceae.Hungatella.Hungatella_hathewayi	1.8093658061303013			-
Bacteria.Firmicutes.Clostridia.Clostridiales.Lachnospiraceae.Dorea.Dorea_longicatena	3.9240787888156214			-
Bacteria.Firmicutes.Clostridia.Clostridiales.Peptostreptococcaceae.Peptostreptococcus.Peptostreptococcus_anaerobius	0.0			-
Bacteria.Firmicutes.Clostridia.Clostridiales.Eubacteriaceae.Eubacterium.Eubacterium_hallii	3.8231301639752804			-
Bacteria.Actinobacteria.Coriobacteriia.Coriobacteriales.Coriobacteriaceae.Enorma._Collinsella__massiliensis	1.151476144018183			-
Bacteria.Actinobacteria.Coriobacteriia.Coriobacteriales.Coriobacteriaceae.Enorma.Enorma_massiliensis	2.057625336561197			-
Bacteria.Firmicutes.Clostridia.Clostridiales.Clostridiales_unclassified.Monoglobus.Monoglobus_pectinilyticus	1.7533209553370683			-
Bacteria.Actinobacteria.Actinobacteria.Actinomycetales.Actinomycetaceae.Actinomyces.Actinomyces_sp_oral_taxon_181	0.0			-
Bacteria.Bacteroidetes.Bacteroidia.Bacteroidales.Porphyromonadaceae.Porphyromonas.Porphyromonas_sp_HMSC065F10	0.0			-
Bacteria.Bacteroidetes.Bacteroidia.Bacteroidales.Prevotellaceae.Prevotella.Prevotella_sp_CAG_1031	3.726569079086481			-
Bacteria.Bacteroidetes.Bacteroidia.Bacteroidales.Odoribacteraceae.Odoribacter.Odoribacter_splanchnicus	4.2425219016963025			-
Bacteria.Firmicutes.Negativicutes.Selenomonadales.Selenomonadaceae.Megamonas.Megamonas_hypermegale	1.2065492620600524			-
Bacteria.Bacteroidetes.Bacteroidia.Bacteroidales.Prevotellaceae.Prevotella.Prevotella_disiens	1.5430431435707843			-
Bacteria.Firmicutes.Clostridia.Clostridiales.Lachnospiraceae.Blautia.Blautia_producta	1.4598532417543613			-
Bacteria.Actinobacteria.Actinobacteria.Bifidobacteriales.Bifidobacteriaceae.Bifidobacterium.Bifidobacterium_breve	0.0			-
Bacteria.Firmicutes.Bacilli.Bacillales.Bacillales_unclassified.Gemella.Gemella_morbillorum	0.23663585715522611			-
Bacteria.Proteobacteria.Gammaproteobacteria.Enterobacterales.Enterobacteriaceae.Citrobacter.Citrobacter_koseri	2.639259397642295			-
Bacteria.Firmicutes.Clostridia.Clostridiales.Ruminococcaceae.Ruminococcaceae_unclassified.Eubacterium_siraeum	3.8191583820505595			-
Bacteria.Firmicutes.Clostridia.Clostridiales.Lachnospiraceae.Marvinbryantia.Marvinbryantia_formatexigens	0.0319588170799067			-
Bacteria.Firmicutes.Clostridia.Clostridiales.Clostridiales_unclassified.Intestinimonas.Intestinimonas_butyriciproducens	3.5547170375881447			-
Bacteria.Bacteroidetes.Bacteroidia.Bacteroidales.Prevotellaceae.Prevotella.Prevotella_sp_CAG_617	2.2752942539157623			-
Bacteria.Proteobacteria.Gammaproteobacteria.Enterobacterales.Enterobacteriaceae.Klebsiella.Klebsiella_grimontii	2.2808664938522227			-
Bacteria.Proteobacteria.Gammaproteobacteria.Enterobacterales.Enterobacteriaceae.Klebsiella.Klebsiella_quasipneumoniae	1.8897346604861158			-
Bacteria.Firmicutes.Tissierellia.Tissierellales.Peptoniphilaceae.Parvimonas.Parvimonas_sp_KA00067	0.02073211124112472			-
Bacteria.Actinobacteria.Actinobacteria.Bifidobacteriales.Bifidobacteriaceae.Bifidobacterium.Bifidobacterium_animalis	3.0469818797010175			-
Bacteria.Bacteroidetes.Bacteroidia.Bacteroidales.Prevotellaceae.Prevotella.Prevotella_sp_CAG_873	2.288119946942413			-
Bacteria.Firmicutes.Clostridia.Clostridiales.Lachnospiraceae.Roseburia.Roseburia_inulinivorans	4.673032223912687			-
Bacteria.Firmicutes.Bacilli.Lactobacillales.Streptococcaceae.Streptococcus.Streptococcus_mitis	1.3304498870850643			-
Bacteria.Firmicutes.Clostridia.Clostridiales.Clostridiales_unclassified.Clostridiales_unclassified.Bacteroides_pectinophilus	2.5134944784214635			-
Bacteria.Firmicutes.Firmicutes_unclassified.Firmicutes_unclassified.Firmicutes_unclassified.Firmicutes_unclassified.Firmicutes_bacterium_CAG_238	1.4750168564875392			-
Bacteria.Firmicutes.Clostridia.Clostridiales.Peptostreptococcaceae.Intestinibacter.Intestinibacter_bartlettii	2.065696940582301			0.00038299651201627105
Bacteria.Actinobacteria.Coriobacteriia.Eggerthellales.Eggerthellaceae.Gordonibacter.Gordonibacter_pamelaeae	2.8587203046627527			-
Bacteria.Firmicutes.Erysipelotrichia.Erysipelotrichales.Erysipelotrichaceae.Erysipelatoclostridium.Clostridium_innocuum	3.4259614808693604			-
Bacteria.Firmicutes.Bacilli.Lactobacillales.Streptococcaceae.Streptococcus.Streptococcus_gordonii	0.27268172579146555			-
Bacteria.Bacteroidetes.Bacteroidia.Bacteroidales.Bacteroidaceae.Bacteroides.Bacteroides_oleiciplenus	1.8054181209212186			-
Bacteria.Actinobacteria.Actinobacteria.Actinomycetales.Actinomycetaceae.Actinomyces.Actinomyces_sp_HPA0247	0.0			-
Bacteria.Bacteroidetes.Bacteroidia.Bacteroidales.Bacteroidaceae.Bacteroides.Bacteroides_xylanisolvens	4.035560686962192			-
Bacteria.Actinobacteria.Actinobacteria.Propionibacteriales.Propionibacteriaceae.Cutibacterium.Cutibacterium_acnes	0.0			-
Bacteria.Firmicutes.Clostridia.Clostridiales.Eubacteriaceae.Eubacterium.Eubacterium_ventriosum	2.8740738659580125			-
Bacteria.Firmicutes.Negativicutes.Veillonellales.Veillonellaceae.Veillonella.Veillonella_tobetsuensis	0.8711746258777995			-
Bacteria.Bacteroidetes.Bacteroidia.Bacteroidales.Prevotellaceae.Prevotella.Prevotella_melaninogenica	0.25353697921294116			-
Bacteria.Firmicutes.Bacilli.Lactobacillales.Streptococcaceae.Lactococcus.Lactococcus_raffinolactis	0.5745599965818546			-
Bacteria.Firmicutes.Negativicutes.Acidaminococcales.Acidaminococcaceae.Phascolarctobacterium.Phascolarctobacterium_succinatutens	3.391800309908262			-
Bacteria.Bacteroidetes.Bacteroidia.Bacteroidales.Porphyromonadaceae.Sanguibacteroides.Sanguibacteroides_justesenii	2.444998523497727			-
Bacteria.Firmicutes.Erysipelotrichia.Erysipelotrichales.Erysipelotrichaceae.Erysipelatoclostridium.Erysipelatoclostridium_ramosum	1.826830316972233			0.00039532761964885534
Bacteria.Firmicutes.Clostridia.Clostridiales.Peptostreptococcaceae.Romboutsia.Romboutsia_ilealis	0.0			0.003889557487031873
Bacteria.Firmicutes.Bacilli.Lactobacillales.Streptococcaceae.Streptococcus.Streptococcus_parasanguinis	3.420396164242821	0	3.130704365027048	0.04272462217742532
Bacteria.Actinobacteria.Actinobacteria.Actinomycetales.Actinomycetaceae.Actinotignum.Actinotignum_timonense	0.8054937805432566			-
Bacteria.Bacteroidetes.Bacteroidia.Bacteroidales.Bacteroidaceae.Bacteroides.Bacteroides_faecis	3.9182856774227504			-
Bacteria.Bacteroidetes.Bacteroidia.Bacteroidales.Bacteroidaceae.Bacteroides.Bacteroides_stercorirosoris	1.2866870906944103			-
Bacteria.Bacteroidetes.Bacteroidia.Bacteroidales.Rikenellaceae.Alistipes.Alistipes_shahii	4.155132198726663			-
Bacteria.Firmicutes.Clostridia.Clostridiales.Clostridiaceae.Clostridium.Clostridium_paraputrificum	0.8018816461356502			-
Bacteria.Synergistetes.Synergistia.Synergistales.Synergistaceae.Pyramidobacter.Pyramidobacter_sp_C12_8	0.6448831572435089			-
Bacteria.Bacteroidetes.Bacteroidia.Bacteroidales.Bacteroidaceae.Bacteroides.Bacteroides_salyersiae	3.406128126397443			-
Bacteria.Firmicutes.Clostridia.Clostridiales.Lachnospiraceae.Roseburia.Roseburia_sp_CAG_303	3.539423664292783			-
Bacteria.Firmicutes.Bacilli.Lactobacillales.Streptococcaceae.Streptococcus.Streptococcus_sp_A12	1.4592685961872631			0.02255361653055011
Bacteria.Firmicutes.Clostridia.Clostridiales.Ruminococcaceae.Ruthenibacterium.Ruthenibacterium_lactatiformans	3.534483835187462			-
Bacteria.Firmicutes.Clostridia.Clostridiales.Lachnospiraceae.Blautia.Blautia_wexlerae	3.992813326085279	0	3.653881102967088	0.030204341760491273
Bacteria.Firmicutes.Erysipelotrichia.Erysipelotrichales.Erysipelotrichaceae.Faecalicoccus.Faecalicoccus_pleomorphus	1.4714632324152856			-
Bacteria.Firmicutes.Bacilli.Lactobacillales.Streptococcaceae.Streptococcus.Streptococcus_pasteurianus	1.8192026244088413			-
Bacteria.Proteobacteria.Gammaproteobacteria.Enterobacterales.Enterobacteriaceae.Klebsiella.Klebsiella_pneumoniae	2.558405411201229			-
Bacteria.Proteobacteria.Betaproteobacteria.Burkholderiales.Sutterellaceae.Sutterella.Sutterella_parvirubra	1.3796112525468254			-
Bacteria.Firmicutes.Negativicutes.Veillonellales.Veillonellaceae.Veillonella.Veillonella_rogosae	0.7857577483614675			-
Bacteria.Proteobacteria.Gammaproteobacteria.Pasteurellales.Pasteurellaceae.Haemophilus.Haemophilus_sputorum	0.9480659318217902			-
Bacteria.Proteobacteria.Gammaproteobacteria.Enterobacterales.Enterobacteriaceae.Klebsiella.Klebsiella_oxytoca	1.8172969772073202			-
Bacteria.Firmicutes.Clostridia.Clostridiales.Lachnospiraceae.Roseburia.Roseburia_sp_CAG_182	2.687439335781656			-
Bacteria.Firmicutes.Firmicutes_unclassified.Firmicutes_unclassified.Firmicutes_unclassified.Firmicutes_unclassified.Firmicutes_bacterium_CAG_110	3.4229227428267754			-
Bacteria.Bacteroidetes.Bacteroidia.Bacteroidales.Tannerellaceae.Parabacteroides.Parabacteroides_gordonii	0.6766040340799706			-
Bacteria.Candidatus_Melainabacteria.Candidatus_Melainabacteria_unclassified.Candidatus_Gastranaerophilales.Candidatus_Gastranaerophilales_unclassified.Candidatus_Gastranaerophilales_unclassified.Candidatus_Gastranaerophilales_bacterium	2.1881610369644298			-
Bacteria.Firmicutes.Clostridia.Clostridiales.Lachnospiraceae.Lachnoclostridium.Clostridium_lavalense	1.9894878150936783			-
Bacteria.Proteobacteria.Gammaproteobacteria.Enterobacterales.Enterobacteriaceae.Enterobacter.Enterobacter_cloacae_complex	3.164266880175628			0.04117230795035033
Bacteria.Bacteroidetes.Bacteroidia.Bacteroidales.Prevotellaceae.Alloprevotella.Alloprevotella_tannerae	1.0498296069939999			-
Bacteria.Proteobacteria.Epsilonproteobacteria.Campylobacterales.Helicobacteraceae.Helicobacter.Helicobacter_pullorum	0.0			-
Bacteria.Firmicutes.Clostridia.Clostridiales.Lachnospiraceae.Anaerostipes.Anaerostipes_hadrus	3.6162411272343085			-
Bacteria.Firmicutes.Clostridia.Clostridiales.Lachnospiraceae.Coprococcus.Coprococcus_comes	3.447332284768789			-
Bacteria.Proteobacteria.Epsilonproteobacteria.Campylobacterales.Campylobacteraceae.Campylobacter.Campylobacter_jejuni	0.6901676138144601			-
Bacteria.Firmicutes.Clostridia.Clostridiales.Ruminococcaceae.Agathobaculum.Agathobaculum_butyriciproducens	4.020654039772895			-
Bacteria.Bacteroidetes.Bacteroidia.Bacteroidales.Tannerellaceae.Parabacteroides.Parabacteroides_goldsteinii	3.2817639789100492			-
Bacteria.Firmicutes.Clostridia.Clostridiales.Lachnospiraceae.Blautia.Blautia_hansenii	1.3284635248073213			-
Bacteria.Bacteroidetes.Bacteroidia.Bacteroidales.Tannerellaceae.Parabacteroides.Parabacteroides_johnsonii	3.855493012613502			-
Bacteria.Firmicutes.Clostridia.Clostridiales.Christensenellaceae.Christensenella.Christensenella_minuta	1.0032759855700528			0.03963180774558372
Bacteria.Proteobacteria.Gammaproteobacteria.Pseudomonadales.Moraxellaceae.Acinetobacter.Acinetobacter_johnsonii	0.0			-
Bacteria.Firmicutes.Bacilli.Lactobacillales.Leuconostocaceae.Leuconostoc.Leuconostoc_mesenteroides	0.36702072559580007			-
Bacteria.Actinobacteria.Actinobacteria.Bifidobacteriales.Bifidobacteriaceae.Bifidobacterium.Bifidobacterium_longum	3.2010987095349406			0.038518671259158886
Bacteria.Bacteroidetes.Bacteroidia.Bacteroidales.Bacteroidaceae.Bacteroides.Bacteroides_massiliensis	3.7179211511373373			-
Bacteria.Firmicutes.Clostridia.Clostridiales.Lachnospiraceae.Lachnospira.Lachnospira_pectinoschiza	4.195379291617694			-
Bacteria.Bacteroidetes.Bacteroidia.Bacteroidales.Bacteroidaceae.Bacteroides.Bacteroides_caccae	4.578641809085775			-
Bacteria.Firmicutes.Clostridia.Clostridiales.Lachnospiraceae.Lachnoclostridium.Lachnoclostridium_sp_An131	0.48736671901603335			-
Bacteria.Firmicutes.Clostridia.Clostridiales.Lachnospiraceae.Lachnoclostridium.Clostridium_asparagiforme	1.3995044985204215			-
Bacteria.Proteobacteria.Gammaproteobacteria.Aeromonadales.Aeromonadaceae.Aeromonas.Aeromonas_media	0.0			-
Bacteria.Actinobacteria.Coriobacteriia.Eggerthellales.Eggerthellaceae.Eggerthella.Eggerthella_lenta	2.642578446204436			0.013925193787115585
Bacteria.Bacteroidetes.Bacteroidia.Bacteroidales.Bacteroidaceae.Bacteroides.Bacteroides_faecis_CAG_32	3.11807581247537			-
Bacteria.Firmicutes.Negativicutes.Veillonellales.Veillonellaceae.Dialister.Dialister_invisus	2.9750336780306887			-
Bacteria.Firmicutes.Bacilli.Lactobacillales.Streptococcaceae.Lactococcus.Lactococcus_lactis	1.4950238296697331			-
Bacteria.Firmicutes.Clostridia.Clostridiales.Oscillospiraceae.Oscillibacter.Oscillibacter_sp_CAG_241	3.212922799666771			-
Bacteria.Firmicutes.Bacilli.Bacillales.Bacillales_unclassified.Gemella.Gemella_haemolysans	0.0			-
Bacteria.Firmicutes.Negativicutes.Acidaminococcales.Acidaminococcaceae.Acidaminococcus.Acidaminococcus_fermentans	2.1691477224864135			-
Bacteria.Bacteroidetes.Bacteroidia.Bacteroidales.Bacteroidaceae.Bacteroides.Bacteroides_sp_CAG_462	2.3182715876983155			-
Bacteria.Firmicutes.Bacilli.Lactobacillales.Streptococcaceae.Streptococcus.Streptococcus_australis	1.0906815234616882			-
Bacteria.Firmicutes.Clostridia.Clostridiales.Clostridiaceae.Clostridium.Clostridium_perfringens	0.0			-
Bacteria.Firmicutes.Clostridia.Clostridiales.Ruminococcaceae.Ruminococcaceae_unclassified.Ruminococcaceae_bacterium_D5	2.3467886282640125			-
Bacteria.Proteobacteria.Betaproteobacteria.Neisseriales.Neisseriaceae.Neisseria.Neisseria_subflava	1.106706066486141			-
Bacteria.Proteobacteria.Gammaproteobacteria.Enterobacterales.Enterobacteriaceae.Citrobacter.Citrobacter_braakii	1.835556134312381			-
Bacteria.Firmicutes.Negativicutes.Veillonellales.Veillonellaceae.Veillonella.Veillonella_infantium	1.4506480667301525			-
Bacteria.Actinobacteria.Actinobacteria.Bifidobacteriales.Bifidobacteriaceae.Bifidobacterium.Bifidobacterium_adolescentis	4.51554371459843			-
Bacteria.Firmicutes.Bacilli.Lactobacillales.Leuconostocaceae.Weissella.Weissella_confusa	2.3991255760362566			-
Bacteria.Bacteroidetes.Bacteroidia.Bacteroidales.Rikenellaceae.Alistipes.Alistipes_timonensis	2.8764972690951534			-
Bacteria.Proteobacteria.Gammaproteobacteria.Enterobacterales.Enterobacteriaceae.Klebsiella.Klebsiella_variicola	2.5907723011981227			-
Bacteria.Bacteroidetes.Bacteroidia.Bacteroidales.Rikenellaceae.Alistipes.Alistipes_sp_An66	0.329992593854209			-
Bacteria.Proteobacteria.Gammaproteobacteria.Aeromonadales.Aeromonadaceae.Aeromonas.Aeromonas_caviae	0.0			-
Bacteria.Firmicutes.Clostridia.Clostridiales.Ruminococcaceae.Ruminococcus.Ruminococcus_sp_CAG_403	1.438071707411392			-
Bacteria.Firmicutes.Clostridia.Clostridiales.Lachnospiraceae.Blautia.Blautia_obeum	3.6212095856244484			-
Bacteria.Proteobacteria.Gammaproteobacteria.Enterobacterales.Hafniaceae.Hafnia.Hafnia_alvei	2.3022239762022916			-
Bacteria.Proteobacteria.Gammaproteobacteria.Enterobacterales.Enterobacteriaceae.Enterobacter.Enterobacter_mori	0.9761881576195873			-
Bacteria.Firmicutes.Clostridia.Clostridiales.Lachnospiraceae.Lachnoclostridium.Lachnoclostridium_sp_An14	0.4911757829585233			-
Bacteria.Firmicutes.Tissierellia.Tissierellales.Peptoniphilaceae.Peptoniphilus.Peptoniphilus_coxii	0.0			-
Bacteria.Firmicutes.Clostridia.Clostridiales.Clostridiaceae.Clostridium.Clostridium_bolteae_CAG_59	0.8650107396242847			-
Bacteria.Proteobacteria.Gammaproteobacteria.Enterobacterales.Enterobacteriaceae.Citrobacter.Citrobacter_europaeus	0.0			-
Bacteria.Bacteroidetes.Bacteroidia.Bacteroidales.Bacteroidaceae.Bacteroides.Bacteroides_sp_CAG_144	3.6142209627812907			-
Bacteria.Firmicutes.Clostridia.Clostridiales.Lachnospiraceae.Lachnospiraceae_unclassified.Eubacterium_rectale	4.479773370298732			-
Bacteria.Fusobacteria.Fusobacteriia.Fusobacteriales.Fusobacteriaceae.Fusobacterium.Fusobacterium_nucleatum	0.9987062857261314			-
Bacteria.Bacteroidetes.Bacteroidia.Bacteroidales.Prevotellaceae.Paraprevotella.Paraprevotella_clara	2.5848772747220443			-
Bacteria.Firmicutes.Clostridia.Clostridiales.Ruminococcaceae.Ruminococcaceae_unclassified.Ruminococcaceae_bacterium_D16	1.7168420682307444			0.04799205278676027
Bacteria.Firmicutes.Clostridia.Clostridiales.Lachnospiraceae.Eisenbergiella.Eisenbergiella_tayi	2.6001588243158604			-
Bacteria.Firmicutes.Clostridia.Clostridiales.Lachnospiraceae.Sellimonas.Sellimonas_intestinalis	2.8623693828439287			-
Bacteria.Firmicutes.Clostridia.Clostridiales.Lachnospiraceae.Lachnoclostridium.Lachnoclostridium_sp_An138	1.0656480648476871			0.015653449726596783
Bacteria.Firmicutes.Clostridia.Clostridiales.Peptostreptococcaceae.Criibacterium.Criibacterium_bergeronii	0.0			-
Bacteria.Firmicutes.Clostridia.Clostridiales.Eubacteriaceae.Eubacterium.Eubacterium_sp_CAG_251	3.474704080975189			-
Bacteria.Actinobacteria.Coriobacteriia.Eggerthellales.Eggerthellaceae.Slackia.Slackia_isoflavoniconvertens	2.98037635194941			-
Bacteria.Bacteroidetes.Bacteroidia.Bacteroidales.Bacteroidaceae.Bacteroides.Bacteroides_thetaiotaomicron	4.002943341610461			-
Bacteria.Firmicutes.Clostridia.Clostridiales.Eubacteriaceae.Eubacterium.Eubacterium_sp_CAG_180	4.095135881458126			-
Bacteria.Proteobacteria.Betaproteobacteria.Burkholderiales.Comamonadaceae.Comamonas.Comamonas_kerstersii	1.030614726859498			-
Bacteria.Actinobacteria.Coriobacteriia.Eggerthellales.Eggerthellaceae.Adlercreutzia.Adlercreutzia_equolifaciens	2.302143134973056			-
Bacteria.Bacteroidetes.Bacteroidia.Bacteroidales.Bacteroidaceae.Bacteroides.Bacteroides_eggerthii	4.2943897913769264			-
Bacteria.Firmicutes.Clostridia.Clostridiales.Clostridiaceae.Clostridium.Clostridium_sp_CAG_242	2.5630077503753306			-
Bacteria.Bacteroidetes.Bacteroidia.Bacteroidales.Tannerellaceae.Parabacteroides.Parabacteroides_merdae	4.3064998745833245			-
Bacteria.Actinobacteria.Actinobacteria.Actinomycetales.Actinomycetaceae.Actinomyces.Actinomyces_meyeri	0.0			-
Bacteria.Proteobacteria.Gammaproteobacteria.Enterobacterales.Enterobacteriaceae.Citrobacter.Citrobacter_youngae	1.3606479063670907			-
Bacteria.Verrucomicrobia.Verrucomicrobiae.Verrucomicrobiales.Akkermansiaceae.Akkermansia.Akkermansia_muciniphila	4.352307098857838	2	3.959173527786543	0.03317327051474237
Bacteria.Bacteroidetes.Bacteroidia.Bacteroidales.Prevotellaceae.Prevotella.Prevotella_nigrescens	0.575853162619509			-
Bacteria.Firmicutes.Clostridia.Clostridiales.Ruminococcaceae.Flavonifractor.Flavonifractor_plautii	3.34419642577462			-
Bacteria.Bacteroidetes.Bacteroidia.Bacteroidales.Bacteroidaceae.Bacteroides.Bacteroides_clarus	3.4217745222606264			-
Bacteria.Actinobacteria.Coriobacteriia.Coriobacteriales.Atopobiaceae.Atopobium.Atopobium_deltae	0.8650478397065453			0.049096952050296676
Bacteria.Firmicutes.Bacilli.Lactobacillales.Streptococcaceae.Streptococcus.Streptococcus_sanguinis	0.9392604748421335			-
Bacteria.Bacteroidetes.Bacteroidia.Bacteroidales.Rikenellaceae.Alistipes.Alistipes_inops	4.153889804229741			-
Bacteria.Bacteroidetes.Bacteroidia.Bacteroidales.Bacteroidaceae.Bacteroides.Bacteroides_ovatus	4.342870122837233			-
Bacteria.Firmicutes.Clostridia.Clostridiales.Eubacteriaceae.Eubacterium.Eubacterium_eligens	4.190331516766384			-
Bacteria.Bacteroidetes.Bacteroidia.Bacteroidales.Prevotellaceae.Prevotella.Prevotella_buccalis	0.16768855054195192			-
Bacteria.Actinobacteria.Actinobacteria.Bifidobacteriales.Bifidobacteriaceae.Bifidobacterium.Bifidobacterium_pseudocatenulatum	3.186077953545199			-
Bacteria.Bacteroidetes.Bacteroidia.Bacteroidales.Bacteroidaceae.Bacteroides.Bacteroides_vulgatus	4.9537726307827965			-
Bacteria.Firmicutes.Clostridia.Clostridiales.Lachnospiraceae.Roseburia.Roseburia_intestinalis	4.099254472132006			-
Bacteria.Actinobacteria.Actinobacteria.Bifidobacteriales.Bifidobacteriaceae.Bifidobacterium.Bifidobacterium_catenulatum	0.0			-
Bacteria.Proteobacteria.Gammaproteobacteria.Enterobacterales.Enterobacteriaceae.Citrobacter.Citrobacter_portucalensis	0.2030396951712595			-
Bacteria.Firmicutes.Clostridia.Clostridiales.Lachnospiraceae.Lachnoclostridium.Clostridium_symbiosum	1.889013116227411			-
Bacteria.Firmicutes.Negativicutes.Acidaminococcales.Acidaminococcaceae.Phascolarctobacterium.Phascolarctobacterium_sp_CAG_266	3.3634333905859624			-
Bacteria.Firmicutes.Negativicutes.Veillonellales.Veillonellaceae.Megasphaera.Megasphaera_elsdenii	0.7716223799596831			-
Bacteria.Firmicutes.Clostridia.Clostridiales.Lachnospiraceae.Butyrivibrio.Butyrivibrio_sp_CAG_318	3.4023542689637187			-
Bacteria.Firmicutes.Clostridia.Clostridiales.Lachnospiraceae.Lachnoclostridium.Clostridium_scindens	0.5640208905108316			-
Bacteria.Firmicutes.Bacilli.Lactobacillales.Enterococcaceae.Enterococcus.Enterococcus_faecium	2.6168889056726927			-
Bacteria.Firmicutes.Clostridia.Clostridiales.Lachnospiraceae.Blautia.Blautia_sp_CAG_257	1.6384603331734873			-
Bacteria.Firmicutes.Tissierellia.Tissierellales.Peptoniphilaceae.Parvimonas.Parvimonas_micra	1.0433947193160416			-
Bacteria.Firmicutes.Erysipelotrichia.Erysipelotrichales.Erysipelotrichaceae.Turicibacter.Turicibacter_sanguinis	2.0712609111231632			0.00028627805479596757
Bacteria.Bacteroidetes.Bacteroidia.Bacteroidales.Bacteroidaceae.Bacteroides.Bacteroides_intestinalis	3.923479013661903			-
Bacteria.Firmicutes.Bacilli.Lactobacillales.Streptococcaceae.Streptococcus.Streptococcus_anginosus_group	0.8447031906710393			0.01803446608351939
Bacteria.Firmicutes.Bacilli.Lactobacillales.Enterococcaceae.Enterococcus.Enterococcus_durans	1.0032609528739125			-
Bacteria.Firmicutes.Firmicutes_unclassified.Firmicutes_unclassified.Firmicutes_unclassified.Firmicutes_unclassified.Firmicutes_bacterium_CAG_145	3.470693726244006			-
Bacteria.Firmicutes.Clostridia.Clostridiales.Clostridiales_unclassified.Clostridiales_unclassified.Clostridiales_bacterium_1_7_47FAA	0.8593971070416324			-
Bacteria.Firmicutes.Clostridia.Clostridiales.Clostridiaceae.Clostridium.Clostridium_celatum	0.809766240193357			-
Bacteria.Actinobacteria.Actinobacteria.Actinomycetales.Actinomycetaceae.Actinomyces.Actinomyces_turicensis	0.7711905653433335			-
Bacteria.Firmicutes.Negativicutes.Acidaminococcales.Acidaminococcaceae.Acidaminococcus.Acidaminococcus_intestini	2.9822076102236696			-
Bacteria.Fusobacteria.Fusobacteriia.Fusobacteriales.Fusobacteriaceae.Fusobacterium.Fusobacterium_gonidiaformans	0.35428625885692183			-
Bacteria.Firmicutes.Clostridia.Clostridiales.Clostridiaceae.Lactonifactor.Lactonifactor_longoviformis	0.4013402048716337			-
Bacteria.Firmicutes.Bacilli.Lactobacillales.Streptococcaceae.Streptococcus.Streptococcus_infantis	1.0654491255710286			-
Bacteria.Actinobacteria.Actinobacteria.Bifidobacteriales.Bifidobacteriaceae.Bifidobacterium.Bifidobacterium_dentium	1.638292571980117			-
Bacteria.Firmicutes.Firmicutes_unclassified.Firmicutes_unclassified.Firmicutes_unclassified.Firmicutes_unclassified.Firmicutes_bacterium_CAG_170	2.682488907866228			-
Bacteria.Firmicutes.Clostridia.Clostridiales.Clostridiales_unclassified.Lawsonibacter.Lawsonibacter_asaccharolyticus	4.110085382470201	0	3.8132474761271533	0.029180062547193665
Bacteria.Synergistetes.Synergistia.Synergistales.Synergistaceae.Fretibacterium.Fretibacterium_fastidiosum	0.0			-
Bacteria.Firmicutes.Clostridia.Clostridiales.Catabacteriaceae.Catabacter.Catabacter_hongkongensis	0.9630386198416011			-
Bacteria.Actinobacteria.Coriobacteriia.Eggerthellales.Eggerthellaceae.Asaccharobacter.Asaccharobacter_celatus	2.408029834303357			-
Bacteria.Firmicutes.Clostridia.Clostridiales.Lachnospiraceae.Blautia.Blautia_hydrogenotrophica	1.5059792809594892			-
Bacteria.Bacteroidetes.Bacteroidia.Bacteroidales.Prevotellaceae.Prevotella.Prevotella_sp_S7_1_8	0.21936202759991508			-
Bacteria.Firmicutes.Clostridia.Clostridiales.Lachnospiraceae.Fusicatenibacter.Fusicatenibacter_saccharivorans	3.7992667807292446			-
Bacteria.Bacteroidetes.Bacteroidia.Bacteroidales.Tannerellaceae.Parabacteroides.Parabacteroides_sp_CAG_409	2.1839120638118934			-
Archaea.Euryarchaeota.Methanobacteria.Methanobacteriales.Methanobacteriaceae.Methanobrevibacter.Methanobrevibacter_smithii	2.8506243528519786			-
Bacteria.Proteobacteria.Gammaproteobacteria.Enterobacterales.Enterobacteriaceae.Kluyvera.Kluyvera_cryocrescens	0.3553366789376784			-
Bacteria.Actinobacteria.Coriobacteriia.Coriobacteriales.Atopobiaceae.Atopobium.Atopobium_minutum	0.8085876327907838			-
Bacteria.Firmicutes.Negativicutes.Veillonellales.Veillonellaceae.Dialister.Dialister_sp_CAG_357	3.1831529541399353			-
Bacteria.Firmicutes.Clostridia.Clostridiales.Lachnospiraceae.Blautia.Ruminococcus_torques	4.007889313643469			-
Bacteria.Firmicutes.Firmicutes_unclassified.Firmicutes_unclassified.Firmicutes_unclassified.Firmicutes_unclassified.Firmicutes_bacterium_CAG_83	3.583451179910757			-
Bacteria.Firmicutes.Bacilli.Lactobacillales.Streptococcaceae.Streptococcus.Streptococcus_thermophilus	3.794839681530636	0	3.389798661098697	0.006192590867922973
Bacteria.Firmicutes.Clostridia.Clostridiales.Ruminococcaceae.Gemmiger.Gemmiger_formicilis	3.068894865489068			-
Bacteria.Bacteroidetes.Bacteroidia.Bacteroidales.Bacteroidaceae.Bacteroides.Bacteroides_stercoris	4.4273743981111435			-
Bacteria.Proteobacteria.Epsilonproteobacteria.Campylobacterales.Campylobacteraceae.Campylobacter.Campylobacter_ureolyticus	0.0			-
Bacteria.Firmicutes.Bacilli.Lactobacillales.Enterococcaceae.Enterococcus.Enterococcus_casseliflavus	0.7823826269145578			-
Bacteria.Firmicutes.Bacilli.Lactobacillales.Streptococcaceae.Streptococcus.Streptococcus_salivarius_CAG_79	0.0			-
Bacteria.Bacteroidetes.Bacteroidia.Bacteroidales.Bacteroidaceae.Bacteroides.Bacteroides_cellulosilyticus	4.813733607534264			-
Bacteria.Bacteroidetes.Bacteroidia.Bacteroidales.Bacteroidaceae.Bacteroides.Bacteroides_coprophilus	2.686214246779177			-
Bacteria.Bacteroidetes.Bacteroidia.Bacteroidales.Prevotellaceae.Prevotella.Prevotella_timonensis	1.4064730309256288			-
Bacteria.Firmicutes.Bacilli.Lactobacillales.Enterococcaceae.Enterococcus.Enterococcus_faecalis	2.94811953150091			-
Bacteria.Firmicutes.Clostridia.Clostridiales.Ruminococcaceae.Ruminococcaceae_unclassified.Clostridium_leptum	3.804022877816362			-
Bacteria.Firmicutes.Clostridia.Clostridiales.Ruminococcaceae.Anaeromassilibacillus.Anaeromassilibacillus_sp_An250	1.9040334331843651			0.01251095015728321
Bacteria.Firmicutes.Clostridia.Clostridiales.Ruminococcaceae.Pseudoflavonifractor.Pseudoflavonifractor_sp_An184	1.7413674670093287			0.003889557487031873
Bacteria.Firmicutes.Bacilli.Lactobacillales.Lactobacillaceae.Lactobacillus.Lactobacillus_rogosae	2.2855260294798447			-
Bacteria.Bacteroidetes.Bacteroidia.Bacteroidales.Bacteroidaceae.Bacteroides.Bacteroides_uniformis	5.067116914210958			-
Bacteria.Firmicutes.Negativicutes.Veillonellales.Veillonellaceae.Veillonella.Veillonella_sp_T11011_6	0.5255618115460566			-
Bacteria.Proteobacteria.Gammaproteobacteria.Pasteurellales.Pasteurellaceae.Haemophilus.Haemophilus_sp_HMSC71H05	1.435083961881499			-
Bacteria.Proteobacteria.Gammaproteobacteria.Enterobacterales.Enterobacteriaceae.Klebsiella.Klebsiella_michiganensis	1.8111944431662426			-
Bacteria.Proteobacteria.Betaproteobacteria.Burkholderiales.Comamonadaceae.Comamonas.Comamonas_aquatica	0.0			-
Bacteria.Firmicutes.Negativicutes.Veillonellales.Veillonellaceae.Dialister.Dialister_pneumosintes	1.731417440330009			-
Bacteria.Firmicutes.Bacilli.Lactobacillales.Lactobacillaceae.Lactobacillus.Lactobacillus_ruminis	1.9939347160247194			-
Bacteria.Bacteroidetes.Bacteroidia.Bacteroidales.Bacteroidaceae.Bacteroides.Bacteroides_sp_OM08_11	3.4476053695524493			-
Eukaryota.Ascomycota.Saccharomycetes.Saccharomycetales.Saccharomycetaceae.Saccharomyces.Saccharomyces_cerevisiae	2.121125111210448			-
Bacteria.Proteobacteria.Gammaproteobacteria.Pasteurellales.Pasteurellaceae.Aggregatibacter.Aggregatibacter_segnis	1.4477750935252416			-
Bacteria.Bacteroidetes.Bacteroidia.Bacteroidales.Prevotellaceae.Prevotella.Prevotella_stercorea	2.9098004788252516			-
Bacteria.Firmicutes.Clostridia.Clostridiales.Lachnospiraceae.Lachnoclostridium.Clostridium_hylemonae	0.5741883694396068			-
Bacteria.Proteobacteria.Gammaproteobacteria.Enterobacterales.Enterobacteriaceae.Citrobacter.Citrobacter_pasteurii	1.419008518198261			-
Bacteria.Firmicutes.Clostridia.Clostridiales.Ruminococcaceae.Ruminococcus.Ruminococcus_sp_CAG_488	2.0783125820336488			-
Bacteria.Bacteroidetes.Bacteroidia.Bacteroidales.Prevotellaceae.Prevotella.Prevotella_sp_CAG_520	4.3240708608565255			-
Bacteria.Firmicutes.Clostridia.Clostridiales.Ruminococcaceae.Ruminococcus.Ruminococcus_sp_CAG_330	0.08825122824905034			-
Bacteria.Firmicutes.Clostridia.Clostridiales.Ruminococcaceae.Flavonifractor.Flavonifractor_sp_An306	0.0			-
Bacteria.Firmicutes.Bacilli.Lactobacillales.Lactobacillaceae.Lactobacillus.Lactobacillus_iners	1.5267334956347303			-
Bacteria.Firmicutes.Bacilli.Lactobacillales.Lactobacillaceae.Lactobacillus.Lactobacillus_plantarum	1.4393528850431065			-
Bacteria.Proteobacteria.Betaproteobacteria.Neisseriales.Neisseriaceae.Neisseria.Neisseria_flavescens	0.8113454431637795			-
Bacteria.Bacteroidetes.Bacteroidia.Bacteroidales.Bacteroidaceae.Bacteroides.Bacteroides_sp_43_108	1.3602169943546012			-
Bacteria.Firmicutes.Clostridia.Clostridiales.Eubacteriaceae.Eubacterium.Eubacterium_coprostanoligenes	0.018297970526363876			-
Bacteria.Actinobacteria.Actinobacteria.Bifidobacteriales.Bifidobacteriaceae.Gardnerella.Gardnerella_vaginalis	0.0			-
Bacteria.Firmicutes.Firmicutes_unclassified.Firmicutes_unclassified.Firmicutes_unclassified.Firmicutes_unclassified.Firmicutes_bacterium_CAG_791	0.5984881007665973			-
Bacteria.Tenericutes.Mollicutes.Mycoplasmatales.Mycoplasmataceae.Mycoplasma.Mycoplasma_penetrans	1.541330308822742			-
Bacteria.Firmicutes.Negativicutes.Selenomonadales.Selenomonadaceae.Mitsuokella.Mitsuokella_jalaludinii	1.8847766364775587			-
Bacteria.Actinobacteria.Actinobacteria.Actinomycetales.Actinomycetaceae.Actinobaculum.Actinobaculum_sp_oral_taxon_183	0.2521616724501624			-
Bacteria.Bacteroidetes.Bacteroidia.Bacteroidales.Prevotellaceae.Prevotella.Prevotella_sp_CAG_5226	3.14960001590992			-
Bacteria.Bacteroidetes.Bacteroidia.Bacteroidales.Prevotellaceae.Prevotella.Prevotella_sp_CAG_755	2.608752352675364			-
Bacteria.Actinobacteria.Coriobacteriia.Coriobacteriales.Atopobiaceae.Atopobium.Atopobium_vaginae	0.48106001063833037			-
Bacteria.Bacteroidetes.Bacteroidia.Bacteroidales.Porphyromonadaceae.Porphyromonas.Porphyromonas_endodontalis	0.30635089882797534			-
Bacteria.Proteobacteria.Epsilonproteobacteria.Campylobacterales.Campylobacteraceae.Campylobacter.Campylobacter_gracilis	0.3564795785280799			-
Bacteria.Bacteroidetes.Bacteroidia.Bacteroidales.Bacteroidaceae.Bacteroides.Bacteroides_sp_CAG_598	1.2462919264286592			-
Bacteria.Firmicutes.Clostridia.Clostridiales.Clostridiaceae.Clostridium.Clostridium_sp_CAG_964	2.7763369070141803			-
Bacteria	5.999816026310056			-
Bacteria.Synergistetes	2.237011035219799			-
Bacteria.Synergistetes.Synergistia	2.237011035219799			-
Bacteria.Synergistetes.Synergistia.Synergistales	2.237011035219799			-
Bacteria.Synergistetes.Synergistia.Synergistales.Synergistaceae	2.237011035219799			-
Bacteria.Synergistetes.Synergistia.Synergistales.Synergistaceae.Pyramidobacter	2.111273498520333			-
Bacteria.Firmicutes	5.517124470795022			-
Bacteria.Firmicutes.Tissierellia	1.4387871229100933			0.002277352523436461
Bacteria.Firmicutes.Tissierellia.Tissierellales	1.392261357880008			0.002277352523436461
Bacteria.Firmicutes.Tissierellia.Tissierellales.Peptoniphilaceae	1.392261357880008			0.002277352523436461
Bacteria.Firmicutes.Tissierellia.Tissierellales.Peptoniphilaceae.Peptoniphilus	1.0131032824730821			0.010942556658743104
Bacteria.Firmicutes.Clostridia	5.493435432592131			-
Bacteria.Firmicutes.Clostridia.Clostridiales	5.493435432592131			-
Bacteria.Firmicutes.Clostridia.Clostridiales.Lachnospiraceae	5.211102715736124			-
Bacteria.Firmicutes.Clostridia.Clostridiales.Lachnospiraceae.Lachnoclostridium	2.7419661021068116			-
Bacteria.Firmicutes.Clostridia.Clostridiales.Ruminococcaceae	5.035466164134559			-
Bacteria.Firmicutes.Clostridia.Clostridiales.Ruminococcaceae.Ruminococcus	4.101808477990342			-
Bacteria.Proteobacteria	4.619994373420888			-
Bacteria.Proteobacteria.Epsilonproteobacteria	1.2502308851899104			0.017075306912882646
Bacteria.Proteobacteria.Epsilonproteobacteria.Campylobacterales	1.2502308851899104			0.017075306912882646
Bacteria.Proteobacteria.Epsilonproteobacteria.Campylobacterales.Campylobacteraceae	1.2254699467008137			0.017075306912882646
Bacteria.Proteobacteria.Epsilonproteobacteria.Campylobacterales.Campylobacteraceae.Campylobacter	1.2254699467008137			0.017075306912882646
Bacteria.Bacteroidetes	5.800485250208993			-
Bacteria.Bacteroidetes.Bacteroidia	5.800485250208993			-
Bacteria.Bacteroidetes.Bacteroidia.Bacteroidales	5.800485250208993			-
Bacteria.Bacteroidetes.Bacteroidia.Bacteroidales.Prevotellaceae	4.899729640154363			-
Bacteria.Bacteroidetes.Bacteroidia.Bacteroidales.Prevotellaceae.Paraprevotella	4.3569078169007645	0	3.9852853024310892	0.007031927887568415
Bacteria.Actinobacteria	4.616409006793888			-
Bacteria.Actinobacteria.Actinobacteria	4.5548483098763235			-
Bacteria.Actinobacteria.Actinobacteria.Actinomycetales	1.2128668884378702			0.02721272893736243
Bacteria.Actinobacteria.Actinobacteria.Actinomycetales.Actinomycetaceae	1.2128668884378702			0.02721272893736243
Bacteria.Actinobacteria.Actinobacteria.Actinomycetales.Actinomycetaceae.Actinomyces	0.9971949322012077			0.016263687398049665
Bacteria.Firmicutes.Clostridia.Clostridiales.Clostridiaceae	4.109533669806777			-
Bacteria.Firmicutes.Clostridia.Clostridiales.Clostridiaceae.Clostridium	4.108635275238075			-
Bacteria.Firmicutes.Negativicutes	3.997316023615586			-
Bacteria.Firmicutes.Negativicutes.Veillonellales	3.4241986200926124			-
Bacteria.Firmicutes.Negativicutes.Veillonellales.Veillonellaceae	3.4241986200926124			-
Bacteria.Firmicutes.Negativicutes.Veillonellales.Veillonellaceae.Allisonella	1.3469457793494075			-
Bacteria.Firmicutes.Clostridia.Clostridiales.Lachnospiraceae.Roseburia	4.858786015515315			-
Bacteria.Bacteroidetes.Bacteroidia.Bacteroidales.Porphyromonadaceae	2.44837532668064			-
Bacteria.Bacteroidetes.Bacteroidia.Bacteroidales.Porphyromonadaceae.Porphyromonas	0.5379670778372225			-
Bacteria.Bacteroidetes.Bacteroidia.Bacteroidales.Rikenellaceae	5.019106284799663			-
Bacteria.Bacteroidetes.Bacteroidia.Bacteroidales.Rikenellaceae.Alistipes	5.019106284799663			-
Bacteria.Firmicutes.Clostridia.Clostridiales.Ruminococcaceae.Pseudoflavonifractor	1.9088843794663986			0.0006082419986544655
Bacteria.Firmicutes.Erysipelotrichia	3.5288178246149338			-
Bacteria.Firmicutes.Erysipelotrichia.Erysipelotrichales	3.5288178246149338			-
Bacteria.Firmicutes.Erysipelotrichia.Erysipelotrichales.Erysipelotrichaceae	3.5288178246149338			-
Bacteria.Firmicutes.Erysipelotrichia.Erysipelotrichales.Erysipelotrichaceae.Erysipelatoclostridium	3.437172198068145	0	3.185951493951718	0.028274082627472996
Bacteria.Firmicutes.Bacilli	4.052139247695634	0	3.6534904422673193	0.0012987408685868852
Bacteria.Firmicutes.Bacilli.Lactobacillales	4.051915825431842	0	3.6533326744319794	0.0012987408685868852
Bacteria.Firmicutes.Bacilli.Lactobacillales.Lactobacillaceae	2.5224368004623923			-
Bacteria.Firmicutes.Bacilli.Lactobacillales.Lactobacillaceae.Lactobacillus	2.5224368004623923			-
Bacteria.Firmicutes.Clostridia.Clostridiales.Eubacteriaceae	4.566519960004802			-
Bacteria.Firmicutes.Clostridia.Clostridiales.Eubacteriaceae.Eubacterium	4.566519960004802			-
Bacteria.Firmicutes.Clostridia.Clostridiales.Clostridiaceae.Butyricicoccus	0.7013357486963171			-
Bacteria.Proteobacteria.Betaproteobacteria	3.5342549222219812			-
Bacteria.Proteobacteria.Betaproteobacteria.Burkholderiales	3.5342549222219812			-
Bacteria.Proteobacteria.Betaproteobacteria.Burkholderiales.Oxalobacteraceae	2.2958930258817785			-
Bacteria.Proteobacteria.Betaproteobacteria.Burkholderiales.Oxalobacteraceae.Oxalobacter	2.2958930258817785			-
Bacteria.Proteobacteria.Deltaproteobacteria	3.394920683019357			-
Bacteria.Proteobacteria.Deltaproteobacteria.Desulfovibrionales	3.394920683019357			-
Bacteria.Proteobacteria.Deltaproteobacteria.Desulfovibrionales.Desulfovibrionaceae	3.394920683019357			-
Bacteria.Proteobacteria.Deltaproteobacteria.Desulfovibrionales.Desulfovibrionaceae.Desulfovibrio	3.202840281631103			-
Archaea	2.935108101084138			-
Archaea.Euryarchaeota	2.935108101084138			-
Archaea.Euryarchaeota.Methanobacteria	2.935108101084138			-
Archaea.Euryarchaeota.Methanobacteria.Methanobacteriales	2.935108101084138			-
Archaea.Euryarchaeota.Methanobacteria.Methanobacteriales.Methanobacteriaceae	2.935108101084138			-
Archaea.Euryarchaeota.Methanobacteria.Methanobacteriales.Methanobacteriaceae.Methanosphaera	2.182539653079867			-
Bacteria.Bacteroidetes.Bacteroidia.Bacteroidales.Bacteroidaceae	5.623392361641945			-
Bacteria.Bacteroidetes.Bacteroidia.Bacteroidales.Bacteroidaceae.Bacteroides	5.623392361641945			-
Bacteria.Firmicutes.Clostridia.Clostridiales.Ruminococcaceae.Anaerotruncus	3.948447466014577			-
Bacteria.Proteobacteria.Betaproteobacteria.Burkholderiales.Sutterellaceae	3.5216849641909818			-
Bacteria.Proteobacteria.Betaproteobacteria.Burkholderiales.Sutterellaceae.Parasutterella	3.490236987837867			-
Bacteria.Bacteroidetes.Bacteroidia.Bacteroidales.Prevotellaceae.Prevotella	4.757323044948693			-
Bacteria.Bacteroidetes.Bacteroidia.Bacteroidales.Odoribacteraceae	4.287077719479662			-
Bacteria.Bacteroidetes.Bacteroidia.Bacteroidales.Odoribacteraceae.Butyricimonas	3.5407391780307984			-
Bacteria.Firmicutes.Clostridia.Clostridiales.Ruminococcaceae.Flavonifractor	3.3447388454516735			-
Bacteria.Firmicutes.Erysipelotrichia.Erysipelotrichales.Erysipelotrichaceae.Coprobacillus	2.379671965462408			-
Bacteria.Firmicutes.Clostridia.Clostridiales.Clostridiales_Family_XIII_Incertae_Sedis	0.35194921923754			-
Bacteria.Firmicutes.Clostridia.Clostridiales.Clostridiales_Family_XIII_Incertae_Sedis.Clostridiales_Family_XIII_Incertae_Sedis_unclassified	0.35194921923754			-
Bacteria.Firmicutes.Clostridia.Clostridiales.Peptostreptococcaceae	2.07917826719241			4.484816273925278e-05
Bacteria.Firmicutes.Clostridia.Clostridiales.Peptostreptococcaceae.Peptostreptococcus	0.41238133309743485			-
Bacteria.Firmicutes.Negativicutes.Veillonellales.Veillonellaceae.Veillonella	2.8693110935253205			0.026929389382846308
Bacteria.Firmicutes.Clostridia.Clostridiales.Clostridiales_unclassified	4.218599083341092	0	3.9044366219294555	0.03750825649454455
Bacteria.Firmicutes.Clostridia.Clostridiales.Clostridiales_unclassified.Clostridiales_unclassified	2.514890140520862			-
Bacteria.Firmicutes.Clostridia.Clostridiales.Lachnospiraceae.Lachnospiraceae_unclassified	4.479773370298732			-
Bacteria.Synergistetes.Synergistia.Synergistales.Synergistaceae.Cloacibacillus	1.7847328288295565			-
Bacteria.Firmicutes.Bacilli.Lactobacillales.Streptococcaceae	3.99313510987639	0	3.6048767491977585	0.0005280328498845911
Bacteria.Firmicutes.Bacilli.Lactobacillales.Streptococcaceae.Streptococcus	3.991753278819967	0	3.6042792338431817	0.0005830813288755087
Bacteria.Proteobacteria.Deltaproteobacteria.Desulfovibrionales.Desulfovibrionaceae.Bilophila	3.175790330583567			-
Bacteria.Proteobacteria.Gammaproteobacteria	4.513568450990645			-
Bacteria.Proteobacteria.Gammaproteobacteria.Enterobacterales	4.509108846025795			-
Bacteria.Proteobacteria.Gammaproteobacteria.Enterobacterales.Enterobacteriaceae	4.509108846025795			-
Bacteria.Proteobacteria.Gammaproteobacteria.Enterobacterales.Enterobacteriaceae.Citrobacter	2.666672397267389			-
Bacteria.Firmicutes.Tissierellia.Tissierellia_unclassified	0.44564111074458657			-
Bacteria.Firmicutes.Tissierellia.Tissierellia_unclassified.Tissierellia_unclassified	0.44564111074458657			-
Bacteria.Firmicutes.Tissierellia.Tissierellia_unclassified.Tissierellia_unclassified.Tissierellia_unclassified	0.44564111074458657			-
Bacteria.Actinobacteria.Actinobacteria.Bifidobacteriales	4.554539808793672			-
Bacteria.Actinobacteria.Actinobacteria.Bifidobacteriales.Bifidobacteriaceae	4.554539808793672			-
Bacteria.Actinobacteria.Actinobacteria.Bifidobacteriales.Bifidobacteriaceae.Bifidobacterium	4.554534604069604			-
Bacteria.Proteobacteria.Gammaproteobacteria.Pasteurellales	2.651946420779286			-
Bacteria.Proteobacteria.Gammaproteobacteria.Pasteurellales.Pasteurellaceae	2.651946420779286			-
Bacteria.Proteobacteria.Gammaproteobacteria.Pasteurellales.Pasteurellaceae.Haemophilus	2.6239211199364303			-
Bacteria.Bacteroidetes.Bacteroidia.Bacteroidales.Barnesiellaceae	4.395113884043737			-
Bacteria.Bacteroidetes.Bacteroidia.Bacteroidales.Barnesiellaceae.Coprobacter	3.9819493540305504			-
Bacteria.Proteobacteria.Gammaproteobacteria.Enterobacterales.Enterobacteriaceae.Cronobacter	0.0			-
Bacteria.Proteobacteria.Gammaproteobacteria.Enterobacterales.Enterobacteriaceae.Raoultella	1.7287887400054742			-
Bacteria.Firmicutes.Bacilli.Lactobacillales.Leuconostocaceae	2.4186487377569126			-
Bacteria.Firmicutes.Bacilli.Lactobacillales.Leuconostocaceae.Leuconostoc	0.39402017258971417			-
Bacteria.Bacteroidetes.Bacteroidia.Bacteroidales.Barnesiellaceae.Barnesiella	4.3305203171281335			-
Bacteria.Firmicutes.Clostridia.Clostridiales.Lachnospiraceae.Dorea	4.025126560667196			-
Bacteria.Firmicutes.Firmicutes_unclassified	3.918285036171555	1	3.5420052639804505	0.02214644205780678
Bacteria.Firmicutes.Firmicutes_unclassified.Firmicutes_unclassified	3.918285036171555	1	3.5420052639804505	0.02214644205780678
Bacteria.Firmicutes.Firmicutes_unclassified.Firmicutes_unclassified.Firmicutes_unclassified	3.918285036171555	1	3.5420052639804505	0.02214644205780678
Bacteria.Firmicutes.Firmicutes_unclassified.Firmicutes_unclassified.Firmicutes_unclassified.Firmicutes_unclassified	3.918285036171555	1	3.5420052639804505	0.02214644205780678
Bacteria.Proteobacteria.Gammaproteobacteria.Enterobacterales.Enterobacteriaceae.Escherichia	4.498120233633257			-
Bacteria.Firmicutes.Clostridia.Clostridiales.Lachnospiraceae.Butyrivibrio	4.714919576381076			-
Bacteria.Firmicutes.Clostridia.Clostridiales.Oscillospiraceae	4.398167214829976			-
Bacteria.Firmicutes.Clostridia.Clostridiales.Oscillospiraceae.Oscillibacter	4.398167214829976			-
Bacteria.Proteobacteria.Proteobacteria_unclassified	3.626148342703373			-
Bacteria.Proteobacteria.Proteobacteria_unclassified.Proteobacteria_unclassified	3.626148342703373			-
Bacteria.Proteobacteria.Proteobacteria_unclassified.Proteobacteria_unclassified.Proteobacteria_unclassified	3.626148342703373			-
Bacteria.Proteobacteria.Proteobacteria_unclassified.Proteobacteria_unclassified.Proteobacteria_unclassified.Proteobacteria_unclassified	3.626148342703373			-
Bacteria.Firmicutes.Clostridia.Clostridiales.Lachnospiraceae.Coprococcus	3.7142909927716063			-
Bacteria.Proteobacteria.Gammaproteobacteria.Pasteurellales.Pasteurellaceae.Aggregatibacter	1.4477750935252416			-
Bacteria.Firmicutes.Clostridia.Clostridiales.Lachnospiraceae.Tyzzerella	1.0159997838447263			-
Bacteria.Bacteroidetes.Bacteroidia.Bacteroidales.Tannerellaceae	4.710439643701493			-
Bacteria.Bacteroidetes.Bacteroidia.Bacteroidales.Tannerellaceae.Parabacteroides	4.710439643701493			-
Bacteria.Firmicutes.Erysipelotrichia.Erysipelotrichales.Erysipelotrichaceae.Holdemanella	2.3713976125550724			-
Bacteria.Firmicutes.Erysipelotrichia.Erysipelotrichales.Erysipelotrichaceae.Catenibacterium	1.6541199475785489			-
Bacteria.Firmicutes.Negativicutes.Selenomonadales	1.983913284630094			-
Bacteria.Firmicutes.Negativicutes.Selenomonadales.Selenomonadaceae	1.983913284630094			-
Bacteria.Firmicutes.Negativicutes.Selenomonadales.Selenomonadaceae.Megamonas	1.4470354287940506			-
Bacteria.Proteobacteria.Gammaproteobacteria.Pseudomonadales	0.0			-
Bacteria.Proteobacteria.Gammaproteobacteria.Pseudomonadales.Moraxellaceae	0.0			-
Bacteria.Proteobacteria.Gammaproteobacteria.Pseudomonadales.Moraxellaceae.Acinetobacter	0.0			-
Bacteria.Firmicutes.Erysipelotrichia.Erysipelotrichales.Erysipelotrichaceae.Dielma	2.1390503194222097			-
Bacteria.Firmicutes.Bacilli.Lactobacillales.Leuconostocaceae.Weissella	2.41477534482089			-
Bacteria.Actinobacteria.Coriobacteriia	4.385367446772262			-
Bacteria.Actinobacteria.Coriobacteriia.Coriobacteriales	4.344388608960096			-
Bacteria.Actinobacteria.Coriobacteriia.Coriobacteriales.Coriobacteriaceae	4.3442445581962765			-
Bacteria.Actinobacteria.Coriobacteriia.Coriobacteriales.Coriobacteriaceae.Collinsella	4.344157528308004			-
Bacteria.Firmicutes.Negativicutes.Acidaminococcales	3.8733166349980164			-
Bacteria.Firmicutes.Negativicutes.Acidaminococcales.Acidaminococcaceae	3.8733166349980164			-
Bacteria.Firmicutes.Negativicutes.Acidaminococcales.Acidaminococcaceae.Phascolarctobacterium	3.807915914868044			-
Bacteria.Firmicutes.Erysipelotrichia.Erysipelotrichales.Erysipelotrichaceae.Faecalitalea	1.7229548316084247			-
Bacteria.Firmicutes.Clostridia.Clostridiales.Lachnospiraceae.Blautia	4.191040286861803			-
Bacteria.Firmicutes.Bacilli.Bacillales	0.7633696779755921			-
Bacteria.Firmicutes.Bacilli.Bacillales.Bacillales_unclassified	0.7633696779755921			-
Bacteria.Firmicutes.Bacilli.Bacillales.Bacillales_unclassified.Gemella	0.7633696779755921			-
Bacteria.Firmicutes.Erysipelotrichia.Erysipelotrichales.Erysipelotrichaceae.Solobacterium	0.43835113905137907			-
Bacteria.Firmicutes.Negativicutes.Selenomonadales.Selenomonadaceae.Selenomonas	0.0			-
Bacteria.Firmicutes.Negativicutes.Veillonellales.Veillonellaceae.Dialister	3.3456746020264063			-
Bacteria.Firmicutes.Clostridia.Clostridiales.Lachnospiraceae.Anaerotignum	2.2860126930741944			0.017036656018314857
Bacteria.Actinobacteria.Coriobacteriia.Eggerthellales	3.339814452419612			-
Bacteria.Actinobacteria.Coriobacteriia.Eggerthellales.Eggerthellaceae	3.339814452419612			-
Bacteria.Actinobacteria.Coriobacteriia.Eggerthellales.Eggerthellaceae.Enterorhabdus	2.081939364545247			0.010942556658743104
Bacteria.Proteobacteria.Gammaproteobacteria.Enterobacterales.Enterobacteriaceae.Leclercia	0.9497631567015505			-
Bacteria.Actinobacteria.Coriobacteriia.Coriobacteriales.Atopobiaceae	1.1586865394447403			-
Bacteria.Actinobacteria.Coriobacteriia.Coriobacteriales.Atopobiaceae.Olsenella	0.8645600908852529			0.01803446608351939
Bacteria.Proteobacteria.Betaproteobacteria.Burkholderiales.Sutterellaceae.Turicimonas	2.7475146398738866			-
Bacteria.Actinobacteria.Actinobacteria.Bifidobacteriales.Bifidobacteriaceae.Scardovia	0.0			-
Bacteria.Fusobacteria	2.120354920574981			0.003889557487031873
Bacteria.Fusobacteria.Fusobacteriia	2.120354920574981			0.003889557487031873
Bacteria.Fusobacteria.Fusobacteriia.Fusobacteriales	2.120354920574981			0.003889557487031873
Bacteria.Fusobacteria.Fusobacteriia.Fusobacteriales.Fusobacteriaceae	2.120354920574981			0.003889557487031873
Bacteria.Fusobacteria.Fusobacteriia.Fusobacteriales.Fusobacteriaceae.Fusobacterium	2.120354920574981			0.003889557487031873
Bacteria.Lentisphaerae	2.603987171984851			-
Bacteria.Lentisphaerae.Lentisphaeria	2.603987171984851			-
Bacteria.Lentisphaerae.Lentisphaeria.Victivallales	2.603987171984851			-
Bacteria.Lentisphaerae.Lentisphaeria.Victivallales.Victivallaceae	2.603987171984851			-
Bacteria.Lentisphaerae.Lentisphaeria.Victivallales.Victivallaceae.Victivallis	2.603987171984851			-
Bacteria.Firmicutes.Clostridia.Clostridiales.Lachnospiraceae.Anaerostipes	3.6162411272343085			-
Bacteria.Firmicutes.Clostridia.Clostridiales.Lachnospiraceae.Eisenbergiella	2.7238147893866516			-
Bacteria.Actinobacteria.Actinobacteria.Bifidobacteriales.Bifidobacteriaceae.Alloscardovia	0.0			-
Bacteria.Firmicutes.Erysipelotrichia.Erysipelotrichales.Erysipelotrichaceae.Absiella	1.2820490280221861			-
Bacteria.Firmicutes.Erysipelotrichia.Erysipelotrichales.Erysipelotrichaceae.Holdemania	1.791810955597921			-
Eukaryota	2.670870283333437			-
Eukaryota.Eukaryota_unclassified	2.670870283333437			-
Eukaryota.Eukaryota_unclassified.Eukaryota_unclassified	2.670870283333437			-
Eukaryota.Eukaryota_unclassified.Eukaryota_unclassified.Eukaryota_unclassified	2.670870283333437			-
Eukaryota.Eukaryota_unclassified.Eukaryota_unclassified.Eukaryota_unclassified.Eukaryota_unclassified	2.670870283333437			-
Eukaryota.Eukaryota_unclassified.Eukaryota_unclassified.Eukaryota_unclassified.Eukaryota_unclassified.Blastocystis	2.670870283333437			-
Bacteria.Actinobacteria.Actinobacteria.Micrococcales	0.9450805129299531			-
Bacteria.Actinobacteria.Actinobacteria.Micrococcales.Micrococcaceae	0.9450805129299531			-
Bacteria.Actinobacteria.Actinobacteria.Micrococcales.Micrococcaceae.Rothia	0.9450805129299531			-
Bacteria.Firmicutes.Bacilli.Lactobacillales.Enterococcaceae	2.995532641164875			-
Bacteria.Firmicutes.Bacilli.Lactobacillales.Enterococcaceae.Enterococcus	2.995532641164875			-
Bacteria.Firmicutes.Clostridia.Clostridiales.Ruminococcaceae.Faecalibacterium	4.866433732769239			-
Bacteria.Firmicutes.Clostridia.Clostridiales.Ruminococcaceae.Anaerofilum	0.0			-
Bacteria.Firmicutes.Tissierellia.Tissierellales.Peptoniphilaceae.Anaerococcus	0.35587388912587214			-
Bacteria.Firmicutes.Negativicutes.Veillonellales.Veillonellaceae.Megasphaera	0.7928482757834212			-
Bacteria.Proteobacteria.Deltaproteobacteria.Desulfovibrionales.Desulfovibrionaceae.Desulfovibrionaceae_unclassified	2.594304934655104			-
Bacteria.Firmicutes.Bacilli.Lactobacillales.Carnobacteriaceae	2.4792200857142297			-
Bacteria.Firmicutes.Bacilli.Lactobacillales.Carnobacteriaceae.Granulicatella	2.4792200857142297			-
Bacteria.Firmicutes.Clostridia.Clostridiales.Ruminococcaceae.Harryflintia	1.207433632193432			-
Bacteria.Bacteroidetes.Bacteroidia.Bacteroidales.Bacteroidales_unclassified	0.20214749447897112			-
Bacteria.Bacteroidetes.Bacteroidia.Bacteroidales.Bacteroidales_unclassified.Bacteroidales_unclassified	0.20214749447897112			-
Bacteria.Proteobacteria.Gammaproteobacteria.Enterobacterales.Hafniaceae	2.3367487640610527			-
Bacteria.Proteobacteria.Gammaproteobacteria.Enterobacterales.Hafniaceae.Hafnia	2.3367487640610527			-
Bacteria.Firmicutes.Clostridia.Clostridiales.Clostridiaceae.Hungatella	1.8093658061303013			-
Bacteria.Actinobacteria.Coriobacteriia.Coriobacteriales.Coriobacteriaceae.Enorma	2.108439009501623			-
Bacteria.Firmicutes.Clostridia.Clostridiales.Clostridiales_unclassified.Monoglobus	1.7533209553370683			-
Bacteria.Bacteroidetes.Bacteroidia.Bacteroidales.Odoribacteraceae.Odoribacter	4.2425219016963025			-
Bacteria.Firmicutes.Clostridia.Clostridiales.Ruminococcaceae.Ruminococcaceae_unclassified	3.989442699967397			-
Bacteria.Firmicutes.Clostridia.Clostridiales.Lachnospiraceae.Marvinbryantia	0.0319588170799067			-
Bacteria.Firmicutes.Clostridia.Clostridiales.Clostridiales_unclassified.Intestinimonas	3.5547170375881447			-
Bacteria.Proteobacteria.Gammaproteobacteria.Enterobacterales.Enterobacteriaceae.Klebsiella	2.8412167324153192			-
Bacteria.Firmicutes.Tissierellia.Tissierellales.Peptoniphilaceae.Parvimonas	1.0827753449995219			-
Bacteria.Firmicutes.Clostridia.Clostridiales.Peptostreptococcaceae.Intestinibacter	2.065696940582301			0.00038299651201627105
Bacteria.Actinobacteria.Coriobacteriia.Eggerthellales.Eggerthellaceae.Gordonibacter	2.8587203046627527			-
Bacteria.Actinobacteria.Actinobacteria.Propionibacteriales	0.0			-
Bacteria.Actinobacteria.Actinobacteria.Propionibacteriales.Propionibacteriaceae	0.0			-
Bacteria.Actinobacteria.Actinobacteria.Propionibacteriales.Propionibacteriaceae.Cutibacterium	0.0			-
Bacteria.Firmicutes.Bacilli.Lactobacillales.Streptococcaceae.Lactococcus	1.4951150153965167			-
Bacteria.Bacteroidetes.Bacteroidia.Bacteroidales.Porphyromonadaceae.Sanguibacteroides	2.444998523497727			-
Bacteria.Firmicutes.Clostridia.Clostridiales.Peptostreptococcaceae.Romboutsia	0.0			0.003889557487031873
Bacteria.Actinobacteria.Actinobacteria.Actinomycetales.Actinomycetaceae.Actinotignum	0.8054937805432566			-
Bacteria.Firmicutes.Clostridia.Clostridiales.Ruminococcaceae.Ruthenibacterium	3.534483835187462			-
Bacteria.Firmicutes.Erysipelotrichia.Erysipelotrichales.Erysipelotrichaceae.Faecalicoccus	1.4714632324152856			-
Bacteria.Proteobacteria.Betaproteobacteria.Burkholderiales.Sutterellaceae.Sutterella	1.3796112525468254			-
Bacteria.Candidatus_Melainabacteria	2.1881610369644298			-
Bacteria.Candidatus_Melainabacteria.Candidatus_Melainabacteria_unclassified	2.1881610369644298			-
Bacteria.Candidatus_Melainabacteria.Candidatus_Melainabacteria_unclassified.Candidatus_Gastranaerophilales	2.1881610369644298			-
Bacteria.Candidatus_Melainabacteria.Candidatus_Melainabacteria_unclassified.Candidatus_Gastranaerophilales.Candidatus_Gastranaerophilales_unclassified	2.1881610369644298			-
Bacteria.Candidatus_Melainabacteria.Candidatus_Melainabacteria_unclassified.Candidatus_Gastranaerophilales.Candidatus_Gastranaerophilales_unclassified.Candidatus_Gastranaerophilales_unclassified	2.1881610369644298			-
Bacteria.Proteobacteria.Gammaproteobacteria.Enterobacterales.Enterobacteriaceae.Enterobacter	3.167074259795201			0.04117230795035033
Bacteria.Bacteroidetes.Bacteroidia.Bacteroidales.Prevotellaceae.Alloprevotella	1.0498296069939999			-
Bacteria.Proteobacteria.Epsilonproteobacteria.Campylobacterales.Helicobacteraceae	0.0			-
Bacteria.Proteobacteria.Epsilonproteobacteria.Campylobacterales.Helicobacteraceae.Helicobacter	0.0			-
Bacteria.Firmicutes.Clostridia.Clostridiales.Ruminococcaceae.Agathobaculum	4.020654039772895			-
Bacteria.Firmicutes.Clostridia.Clostridiales.Christensenellaceae	1.0032759855700528			0.03963180774558372
Bacteria.Firmicutes.Clostridia.Clostridiales.Christensenellaceae.Christensenella	1.0032759855700528			0.03963180774558372
Bacteria.Firmicutes.Clostridia.Clostridiales.Lachnospiraceae.Lachnospira	4.195379291617694			-
Bacteria.Proteobacteria.Gammaproteobacteria.Aeromonadales	0.07149868619375489			-
Bacteria.Proteobacteria.Gammaproteobacteria.Aeromonadales.Aeromonadaceae	0.07149868619375489			-
Bacteria.Proteobacteria.Gammaproteobacteria.Aeromonadales.Aeromonadaceae.Aeromonas	0.07149868619375489			-
Bacteria.Actinobacteria.Coriobacteriia.Eggerthellales.Eggerthellaceae.Eggerthella	2.642578446204436			0.013925193787115585
Bacteria.Firmicutes.Negativicutes.Acidaminococcales.Acidaminococcaceae.Acidaminococcus	3.0443359823495375			-
Bacteria.Proteobacteria.Betaproteobacteria.Neisseriales	1.2846953514541315			-
Bacteria.Proteobacteria.Betaproteobacteria.Neisseriales.Neisseriaceae	1.2846953514541315			-
Bacteria.Proteobacteria.Betaproteobacteria.Neisseriales.Neisseriaceae.Neisseria	1.2846953514541315			-
Bacteria.Firmicutes.Clostridia.Clostridiales.Lachnospiraceae.Sellimonas	2.8623693828439287			-
Bacteria.Firmicutes.Clostridia.Clostridiales.Peptostreptococcaceae.Criibacterium	0.0			-
Bacteria.Actinobacteria.Coriobacteriia.Eggerthellales.Eggerthellaceae.Slackia	2.98037635194941			-
Bacteria.Proteobacteria.Betaproteobacteria.Burkholderiales.Comamonadaceae	1.0316219230082067			-
Bacteria.Proteobacteria.Betaproteobacteria.Burkholderiales.Comamonadaceae.Comamonas	1.0316219230082067			-
Bacteria.Actinobacteria.Coriobacteriia.Eggerthellales.Eggerthellaceae.Adlercreutzia	2.302143134973056			-
Bacteria.Verrucomicrobia	4.352307098857838	2	3.959490020696871	0.03317327051474237
Bacteria.Verrucomicrobia.Verrucomicrobiae	4.352307098857838	2	3.9603011718058307	0.03317327051474237
Bacteria.Verrucomicrobia.Verrucomicrobiae.Verrucomicrobiales	4.352307098857838	2	3.9615546308063494	0.03317327051474237
Bacteria.Verrucomicrobia.Verrucomicrobiae.Verrucomicrobiales.Akkermansiaceae	4.352307098857838	2	3.960525875036597	0.03317327051474237
Bacteria.Verrucomicrobia.Verrucomicrobiae.Verrucomicrobiales.Akkermansiaceae.Akkermansia	4.352307098857838	2	3.960661791719243	0.03317327051474237
Bacteria.Actinobacteria.Coriobacteriia.Coriobacteriales.Atopobiaceae.Atopobium	0.8650478397065453			-
Bacteria.Firmicutes.Erysipelotrichia.Erysipelotrichales.Erysipelotrichaceae.Turicibacter	2.0712609111231632			0.00028627805479596757
Bacteria.Firmicutes.Clostridia.Clostridiales.Clostridiaceae.Lactonifactor	0.4013402048716337			-
Bacteria.Firmicutes.Clostridia.Clostridiales.Clostridiales_unclassified.Lawsonibacter	4.110085382470201	0	3.8132474761271533	0.029180062547193665
Bacteria.Synergistetes.Synergistia.Synergistales.Synergistaceae.Fretibacterium	0.0			-
Bacteria.Firmicutes.Clostridia.Clostridiales.Catabacteriaceae	0.9630386198416011			-
Bacteria.Firmicutes.Clostridia.Clostridiales.Catabacteriaceae.Catabacter	0.9630386198416011			-
Bacteria.Actinobacteria.Coriobacteriia.Eggerthellales.Eggerthellaceae.Asaccharobacter	2.408029834303357			-
Bacteria.Firmicutes.Clostridia.Clostridiales.Lachnospiraceae.Fusicatenibacter	3.7992667807292446			-
Archaea.Euryarchaeota.Methanobacteria.Methanobacteriales.Methanobacteriaceae.Methanobrevibacter	2.8506243528519786			-
Bacteria.Proteobacteria.Gammaproteobacteria.Enterobacterales.Enterobacteriaceae.Kluyvera	0.3553366789376784			-
Bacteria.Firmicutes.Clostridia.Clostridiales.Ruminococcaceae.Gemmiger	3.068894865489068			-
Bacteria.Firmicutes.Clostridia.Clostridiales.Ruminococcaceae.Anaeromassilibacillus	1.9040334331843651			0.01251095015728321
Eukaryota.Ascomycota	2.121125111210448			-
Eukaryota.Ascomycota.Saccharomycetes	2.121125111210448			-
Eukaryota.Ascomycota.Saccharomycetes.Saccharomycetales	2.121125111210448			-
Eukaryota.Ascomycota.Saccharomycetes.Saccharomycetales.Saccharomycetaceae	2.121125111210448			-
Eukaryota.Ascomycota.Saccharomycetes.Saccharomycetales.Saccharomycetaceae.Saccharomyces	2.121125111210448			-
Bacteria.Actinobacteria.Actinobacteria.Bifidobacteriales.Bifidobacteriaceae.Gardnerella	0.0			-
Bacteria.Tenericutes	1.541330308822742			-
Bacteria.Tenericutes.Mollicutes	1.541330308822742			-
Bacteria.Tenericutes.Mollicutes.Mycoplasmatales	1.541330308822742			-
Bacteria.Tenericutes.Mollicutes.Mycoplasmatales.Mycoplasmataceae	1.541330308822742			-
Bacteria.Tenericutes.Mollicutes.Mycoplasmatales.Mycoplasmataceae.Mycoplasma	1.541330308822742			-
Bacteria.Firmicutes.Negativicutes.Selenomonadales.Selenomonadaceae.Mitsuokella	1.8847766364775587			-
Bacteria.Actinobacteria.Actinobacteria.Actinomycetales.Actinomycetaceae.Actinobaculum	0.2521616724501624			-

## Sheet: C_Diff_Table_species
Supplementary Data S3C.
Name	FC	Pvalue	FDR
Paraprevotella xylaniphila	Inf	0.0134909687387302	0.898406855953202
Lawsonibacter asaccharolyticus	0.881000743279743	0.0312369592055443	0.898406855953202
Anaerostipes hadrus	1.05310463736711	0.0388170625028797	0.898406855953202
Alistipes finegoldii	0.806822348373025	0.0667933010882607	0.898406855953202
Blautia wexlerae	Inf	0.0784583261008634	0.898406855953202
Clostridium sp CAG 242	0	0.0789961938058254	0.898406855953202
Akkermansia muciniphila	Inf	0.0815490509839552	0.898406855953202
Bifidobacterium longum	0	0.0897971439141875	0.898406855953202
Harryflintia acetispora	NA	0.110201502608518	0.898406855953202
Bacteroides ovatus	0.860405266095402	0.115044422242478	0.898406855953202
Gemmiger formicilis	0.856028133299775	0.116624322582591	0.898406855953202
Parabacteroides goldsteinii	NA	0.121960739496749	0.898406855953202
Bacteroides dorei	0.879366451108593	0.124715562724332	0.898406855953202
Lactobacillus rogosae	NA	0.125879693319952	0.898406855953202
Eisenbergiella massiliensis	NA	0.129946702881685	0.898406855953202
Bacteroides vulgatus	0.959735942181355	0.186900170693478	0.898406855953202
Desulfovibrio piger	NA	0.190650225547404	0.898406855953202
Eubacterium ventriosum	0	0.193918362088869	0.898406855953202
Bifidobacterium adolescentis	NA	0.200896940703173	0.898406855953202
Bacteroides thetaiotaomicron	0.895794884068451	0.201540731941554	0.898406855953202
Firmicutes bacterium CAG 110	NA	0.207548499991125	0.898406855953202
Parabacteroides johnsonii	NA	0.235391383773767	0.898406855953202
Parabacteroides merdae	1.03995781092787	0.239558780130768	0.898406855953202
Clostridium lavalense	NA	0.244651643951302	0.898406855953202
Clostridium sp CAG 167	NA	0.250130368054185	0.898406855953202
Dorea sp CAG 317	NA	0.258390007556235	0.898406855953202
Eubacterium sp CAG 251	NA	0.260464912774552	0.898406855953202
Adlercreutzia equolifaciens	0	0.26456095433916	0.898406855953202
Blautia obeum	0.972221440788073	0.276076713869652	0.898406855953202
Eubacterium sp CAG 180	NA	0.284824767078424	0.898406855953202
Clostridium citroniae	NA	0.292393601704104	0.898406855953202
Clostridium asparagiforme	NA	0.293308182112735	0.898406855953202
Bacteroides finegoldii	NA	0.294177239306711	0.898406855953202
Bacteroides xylanisolvens	1.01423863056107	0.298160076475386	0.898406855953202
Ruthenibacterium lactatiformans	0.936108923716879	0.31950847980513	0.898406855953202
Bilophila wadsworthia	0.914575182119435	0.326456508553342	0.898406855953202
Anaerotruncus colihominis	0	0.329249447288566	0.898406855953202
Streptococcus thermophilus	Inf	0.331030525745463	0.898406855953202
Hungatella hathewayi	NA	0.331259823792728	0.898406855953202
Coprococcus catus	0.716666367324325	0.332280853084782	0.898406855953202
Ruminococcus lactaris	0	0.33711014330889	0.898406855953202
Eubacterium sp CAG 38	0.792207513292735	0.337282382076509	0.898406855953202
Collinsella aerofaciens	0.909261492169265	0.346770321168213	0.898406855953202
Gordonibacter pamelaeae	Inf	0.348669956418209	0.898406855953202
Bacteroides eggerthii	NA	0.350012349118948	0.898406855953202
Asaccharobacter celatus	0	0.357894733937535	0.898406855953202
Odoribacter splanchnicus	1.00117279627031	0.360974361175823	0.898406855953202
Anaeromassilibacillus sp An250	NA	0.37224993614931	0.898406855953202
Ruminococcus bromii	0	0.375001265920906	0.898406855953202
Alistipes putredinis	0.968219966799611	0.387287442614637	0.898406855953202
Collinsella stercoris	NA	0.390741022570241	0.898406855953202
Paraprevotella clara	NA	0.393875330384414	0.898406855953202
Alistipes onderdonkii	NA	0.396293877135635	0.898406855953202
Ruminococcaceae bacterium D5	NA	0.402463580573994	0.898406855953202
Coprococcus comes	0.971720056782424	0.428428941002095	0.898406855953202
Clostridium leptum	0	0.431804408657784	0.898406855953202
Dielma fastidiosa	Inf	0.440671441586008	0.898406855953202
Roseburia faecis	0.843623048476733	0.446831435058377	0.898406855953202
Flavonifractor plautii	0.910324566067058	0.46398807674591	0.898406855953202
Butyricimonas virosa	0.975774577361338	0.471938828033914	0.898406855953202
Proteobacteria bacterium CAG 139	0.80680638012185	0.486554137286856	0.898406855953202
Roseburia hominis	0.981331302311193	0.491424839161057	0.898406855953202
Bacteroides uniformis	1.00609309749484	0.496243114224222	0.898406855953202
Bacteroides caccae	0.979227175509296	0.497096515178413	0.898406855953202
Coprobacter fastidiosus	0.520837874022175	0.497638209013477	0.898406855953202
Bifidobacterium pseudocatenulatum	NA	0.512899866973829	0.898406855953202
Lachnospira pectinoschiza	0.502878467482783	0.517384231052229	0.898406855953202
Bacteroides massiliensis	Inf	0.518815372855187	0.898406855953202
Alistipes timonensis	NA	0.52018254714279	0.898406855953202
Butyrivibrio crossotus	NA	0.52018254714279	0.898406855953202
Butyricimonas synergistica	0.91345072625915	0.52439656096904	0.898406855953202
Ruminococcus torques	0.986302809621341	0.527879003504012	0.898406855953202
Bacteroides sp CAG 144	NA	0.528057855163398	0.898406855953202
Clostridium symbiosum	NA	0.528057855163398	0.898406855953202
Bacteroides plebeius	NA	0.530676364198321	0.898406855953202
Veillonella infantium	NA	0.547456383826241	0.898406855953202
Alistipes shahii	1.04349765639818	0.54798190590682	0.898406855953202
Veillonella parvula	NA	0.550596301811855	0.898406855953202
Clostridium innocuum	NA	0.564778341518411	0.898406855953202
Clostridium sp CAG 58	0.93492606276821	0.567379256812934	0.898406855953202
Fusicatenibacter saccharivorans	1.01028490164439	0.572586903835591	0.898406855953202
Roseburia inulinivorans	1.01396975333425	0.572586903835591	0.898406855953202
Streptococcus parasanguinis	NA	0.573598223416275	0.898406855953202
Streptococcus mitis	NA	0.604039686867715	0.922372662655416
Eubacterium siraeum	NA	0.60562295406087	0.922372662655416
Bacteroides stercoris	0.291822561218708	0.629463626737918	0.922372662655416
Ruminococcus gnavus	NA	0.633490979227232	0.922372662655416
Oscillibacter sp 57 20	0.958972490728939	0.64797674904233	0.922372662655416
Bacteroides intestinalis	NA	0.660898112442773	0.922372662655416
Roseburia sp CAG 303	NA	0.677123780687861	0.922372662655416
Methanobrevibacter smithii	NA	0.688767663096588	0.922372662655416
Firmicutes bacterium CAG 145	Inf	0.690394352238381	0.922372662655416
Clostridium sp CAG 253	NA	0.693480615690709	0.922372662655416
Alistipes indistinctus	0.982693470655182	0.696773430420397	0.922372662655416
Streptococcus salivarius	NA	0.713116178126641	0.922372662655416
Slackia isoflavoniconvertens	NA	0.717066231486444	0.922372662655416
Veillonella atypica	NA	0.717066231486444	0.922372662655416
Dorea longicatena	0.998660287748797	0.717797805201422	0.922372662655416
Parabacteroides distasonis	0.99883581744168	0.736302577837309	0.922372662655416
Veillonella dispar	NA	0.740268810854	0.922372662655416
Eubacterium hallii	1.03863380778531	0.746983824194898	0.922372662655416
Ruminococcus bicirculans	NA	0.753910745575729	0.922372662655416
Oscillibacter sp CAG 241	1.0700106957624	0.754103840458129	0.922372662655416
Eubacterium rectale	0.99511441145882	0.7582952945991	0.922372662655416
Faecalibacterium prausnitzii	0.98401747675862	0.761486970764909	0.922372662655416
Bacteroides fragilis	NA	0.780186118155185	0.922372662655416
Parasutterella excrementihominis	1.03609796636665	0.780803274713148	0.922372662655416
Agathobaculum butyriciproducens	0.995042992671723	0.780868169007942	0.922372662655416
Barnesiella intestinihominis	0.990500536138174	0.780868169007942	0.922372662655416
Eubacterium eligens	0.982183796363378	0.791301960957234	0.922372662655416
Alistipes inops	0.655425514577394	0.791327736850286	0.922372662655416
Bacteroides cellulosilyticus	1.01751397118036	0.79500655647563	0.922372662655416
Eubacterium ramulus	0.88154644091669	0.810483078293672	0.922372662655416
Firmicutes bacterium CAG 83	1.0242174502439	0.813280109148754	0.922372662655416
Clostridium bolteae	NA	0.815945047733638	0.922372662655416
Coprobacter secundus	Inf	0.831006058012297	0.931299892599988
Bacteroides salyersiae	NA	0.851898983507995	0.946554426119994
Phascolarctobacterium faecium	0.924329577084905	0.869050653489254	0.954750767551145
Roseburia sp CAG 182	NA	0.873964164142971	0.954750767551145
Turicimonas muris	0	0.888600415977194	0.96165529717615
Dorea formicigenerans	0.99670894855292	0.895079161217801	0.96165529717615
Bacteroides clarus	NA	0.909945727865163	0.967082495322385
Haemophilus parainfluenzae	Inf	0.924779107481779	0.967082495322385
Dialister invisus	NA	0.92653751761783	0.967082495322385
Roseburia intestinalis	0.906493967817634	0.929887014733063	0.967082495322385
Eisenbergiella tayi	0.460257591032519	0.937971501634608	0.967748374702373
Intestinimonas butyriciproducens	1.05432067106444	0.952617303595019	0.975120074546083
Eggerthella lenta	NA	0.985714731527162	0.9880993187524
Bacteroides faecis	NA	0.986394064617769	0.9880993187524
Escherichia coli	1.03941162486103	0.9880993187524	0.9880993187524
