# Supplementary material for: Microbiome gut community structure and functionality are associated with symptom severity in non-responsive celiac disease patients undergoing a gluten-free diet
Source: mSystems. 2025 Jun 6;10(7):e00143-25. doi: 10.1128/msystems.00143-25 (PMC12282095; doi:10.1128/msystems.00143-25)
Supplement: Data S4 — Metabolomics' comparisons. [file msystems.00143-25-s0004.xlsx]

## Sheet: A_Metabolites_Origin
Supplementary Data S4. A) Table showing the total number of metabolites from different origins, including Human Metabolome Database (HMDB) and Kyoto Encyclopedia of Genes and Genomes (KEGG) identification numbers. B) Differential analysis of metabolites from low-NRCD and high-NRCD patients made with the Mann-Whitney Test. C) Metabolic pathway enrichment analysis (MPEA) according to the differenti…
HMDBID	KEGGID	Name	Origin	Links	Diff
HMDB0029683	C10759	(15:3)-Anacardic acid	Food related	Food related(FooDB:FDB000869 HMDB:HMDB0029683)	0
NA	NA	(2-oxo-2,3-dihydro-1H-indol-3-yl)acetic acid	Unknown	NA	0
HMDB0248946	D01594	[(1-Benzyl-1H-indazol-3-yl)oxyacetic acid	Drug related	Drug related(DrugBank:DB13501 KEGG:D01594)	0
HMDB0002123	C16361	1,3,7-Trimethyluric acid	Microbiota; Food related	Microbiota(KEGG:C16361); Food related(FooDB:FDB030187 HMDB:HMDB0002123)	0
HMDB0245045	C02497	1,4-Butynediol	Unknown	NA	0
HMDB0002712	C07326	1,5-Anhydrosorbitol	Food related	Food related(FooDB:FDB023050)	0
HMDB0011103	C16356	1,7-Dimethyluric acid	Host; Microbiota; Food related	Microbiota(KEGG:C16356); Food related(FooDB:FDB027886)	0
HMDB0244272	D07666	10-Hydroxydecanoic acid	Drug related	Drug related(KEGG:D07666)	0
HMDB0000328	NA	12-Ketodeoxycholic acid	Food related	Food related(FooDB:FDB021953 HMDB:HMDB0000328)	0
NA	NA	13-Hydroxy-9Z,11E-octadecadienoic acid	Unknown	NA	1
NA	NA	1-Methylpseudouridine	Unknown	NA	0
HMDB0010738	C16358	1-Methylxanthine	Host; Microbiota; Food related	Microbiota(KEGG:C16358); Food related(FooDB:FDB027885)	1
HMDB0245045	C02497	1-Palmitoyl-2-hydroxy-sn-glycero-3-phospho-(1-rac-glycerol)	Unknown	NA	0
HMDB0244272	C02774	2,3-Dihydroxybenzoic acid A	Unknown	NA	0
HMDB0001370	C00666	2,6-Diaminopimelic acid	Microbiota; Food related; Drug related	Microbiota(BIGG:26dap_LL HMDB:HMDB0001370 KEGG:C00666); Food related(FooDB:FDB030951 HMDB:HMDB0001370); Drug related(DrugBank:DB03590)	1
HMDB0240311	C06342	2,8-Quinolinediol	Unknown	NA	0
NA	NA	2-[4-(Acetylamino)phenyl-4-quinolinecarboxylic acid	Unknown	NA	0
NA	NA	2-{[2-Hydroxy-1,1-bis(hydroxymethyl)ethylammonio}ethanesulfonate	Unknown	NA	1
HMDB0060374	C05353	2-Amino-3-methoxybenzoic acid	Drug related	Drug related(DrugBank:DB02371)	0
HMDB0060374	C05831	2-Aminonicotinic acid	Unknown	NA	0
NA	C01987	2-Aminophenol	Microbiota; Drug related	Microbiota(KEGG:C01987); Drug related(DrugBank:DB01726)	0
HMDB0000014	C00881	2-Deoxycytidine	Host; Microbiota; Food related; Drug related	Microbiota(BIGG:dcyt ChEBI:15698 KEGG:C00881,D12465); Food related(FooDB:FDB021871 HMDB:HMDB0000014); Drug related(DrugBank:DB02594 KEGG:C00881,D12465)	0
HMDB0003224	C01801	2-Deoxyribose	Host; Microbiota; Food related	Microbiota(BIGG:drib ChEBI:28816 KEGG:C01801); Food related(FooDB:FDB023126)	1
HMDB0000012	C00526	2-Deoxyuridine	Host; Microbiota; Food related; Drug related	Microbiota(BIGG:duri ChEBI:16450 KEGG:C00526); Food related(FooDB:FDB021870 HMDB:HMDB0000012); Drug related(DrugBank:DB02256)	0
NA	NA	2-Dodecoxyethyl hydrogen sulfate	Unknown	NA	0
HMDB0034170	C06202	2-Hydroxybenzaldehyde	Microbiota; Food related	Microbiota(KEGG:C06202); Food related(FooDB:FDB012456 HMDB:HMDB0034170 T3DB:T3D4892)	0
HMDB0002641	C01772	2-Hydroxycinnamic acid	Food related; Drug related	Food related(FooDB:FDB011258 HMDB:HMDB0002641); Drug related(DrugBank:DB01650)	1
HMDB0000729	NA	2-Hydroxyisobutyric acid	Food related	Food related(FooDB:FDB022207)	1
HMDB0059710	NA	2-Hydroxynicotinic acid	Unknown	NA	0
HMDB0031057	NA	2-Hydroxypalmitic acid	Food related	Food related(HMDB:HMDB0031057)	0
HMDB0000669	C05852	2-Hydroxyphenylacetic acid	Host; Microbiota; Food related	Microbiota(BIGG:2hyoxplac ChEBI:28478 HMDB:HMDB0000669 KEGG:C05852); Food related(FooDB:FDB012331 HMDB:HMDB0000669)	0
NA	C06338	2-Hydroxyquinoline	Drug related	Drug related(DrugBank:DB04745)	1
NA	C06338	2-Ketogluconic acid	Drug related	Drug related(DrugBank:DB04745)	0
HMDB0000422	NA	2-Methylglutaric acid	Food related	Food related(FooDB:FDB022036 HMDB:HMDB0000422)	0
HMDB0000783	NA	2-Propanamidoacetic acid	Food related	Food related(FooDB:FDB022240)	1
NA	C06473	3-(1-Pyrazolyl)-alanine	Microbiota	Microbiota(BIGG:2dhglcn ChEBI:27469 KEGG:C06473)	0
HMDB0000375	C11457	3-(3-Hydroxyphenyl)propionic acid	Microbiota; Food related	Microbiota(BIGG:3hpppn ChEBI:1427 HMDB:HMDB0000375 KEGG:C11457); Food related(FooDB:FDB021993)	0
HMDB0000397	C00196	3-(Hydroxymethyl)phenol	Microbiota; Food related; Drug related	Microbiota(BIGG:23dhb KEGG:C00196); Food related(FooDB:FDB012200 HMDB:HMDB0000397); Drug related(DrugBank:DB01672)	0
HMDB0001856	C00230	3,4-Dihydroxybenzoic acid	Microbiota; Food related; Drug related	Microbiota(BIGG:34dhbz ChEBI:36062,36241 HMDB:HMDB0001856 KEGG:C00230); Food related(FooDB:FDB031135 HMDB:HMDB0001856); Drug related(DrugBank:DB03946)	0
HMDB0001336	C01161	3,4-Dihydroxyphenylacetic acid	Host; Microbiota; Food related; Drug related	Microbiota(BIGG:34dhpacet HMDB:HMDB0001336 KEGG:C01161); Food related(FooDB:FDB000316 HMDB:HMDB0001336); Drug related(DrugBank:DB01702)	0
NA	C01162	3-[3-Tert-butylsulfanyl-1-[(4-chlorophenyl)methyl-5-propan-2-ylindol-2-yl-2,2-dimethylpropanoic acid	Unknown	NA	0
HMDB0061112	NA	3-Carboxy-4-methyl-5-propyl-2-furanpropionic acid	Food related; Drug related	Food related(FooDB:FDB093609 HMDB:HMDB0061112 T3DB:T3D4197); Drug related(DrugBank:DB07517)	0
NA	NA	3-Deoxyuridine	Unknown	NA	0
HMDB0000428	NA	3-Hydroxyglutaric acid	Food related; Drug related	Food related(FooDB:FDB022040 T3DB:T3D4357); Drug related(DrugBank:DB04594)	0
HMDB0000440	C05593	3-Hydroxyphenylacetic acid	Microbiota; Food related	Microbiota(BIGG:3hoxpac HMDB:HMDB0000440 KEGG:C05593); Food related(FooDB:FDB022047)	0
HMDB0000700	C01013	3-Hydroxypropanoic acid	Host; Microbiota; Food related; Drug related	Microbiota(BIGG:3hpp HMDB:HMDB0000700 KEGG:C01013); Food related(FooDB:FDB030432 HMDB:HMDB0000700 T3DB:T3D4304); Drug related(DrugBank:DB03688)	0
HMDB0000197	C00954	3-Indoleacetic acid	Host; Microbiota; Food related; Drug related; Environment	Microbiota(BIGG:ind3ac HMDB:HMDB0000197 KEGG:C00954); Food related(FooDB:FDB030920 HMDB:HMDB0000197 T3DB:T3D4152); Drug related(DrugBank:DB07950); Environment(T3DB:T3D4152)	0
HMDB0002302	NA	3-Indolepropionic acid	Microbiota; Food related; Drug related	Microbiota(HMDB:HMDB0002302); Food related(FooDB:FDB000941 HMDB:HMDB0002302); Drug related(DrugBank:DB02758)	0
HMDB0059712	C03351	3-Isochromanone	Food related	Food related(FooDB:FDB017666 HMDB:HMDB0038331)	0
HMDB0000555	NA	3-Methyladipic acid	Food related	Food related(FooDB:FDB022115 HMDB:HMDB0000555)	0
HMDB0000752	NA	3-Methylglutaric acid	Food related	Food related(FooDB:FDB022224 HMDB:HMDB0000752)	0
HMDB0000479	C01152	3-Methylhistidine	Host; Microbiota; Food related	Microbiota(BIGG:NPmehis ChEBI:27596); Food related(FooDB:FDB093613)	0
HMDB0006038	NA	3-O-Methylguanosine	Food related	Food related(FooDB:FDB023814)	0
NA	NA	3-O-Methyluridine	Unknown	NA	1
NA	NA	4,5,7-Trihydroxyisoflavone	Unknown	NA	0
NA	C07728	4,6-Dihydroxypyrimidine	Unknown	NA	1
HMDB0061881	C02129	4-Acetylbutyric acid	Food related	Food related(HMDB:HMDB0061881)	1
HMDB0000500	C00156	4-Hydroxybenzoic acid	Host; Microbiota; Food related; Drug related	Microbiota(BIGG:4hbz ChEBI:17879,30763 HMDB:HMDB0000500 KEGG:C00156); Food related(FooDB:FDB010508 HMDB:HMDB0000500); Drug related(DrugBank:DB04242)	0
HMDB0013678	NA	4-Hydroxyhippuric acid	Microbiota; Food related	Microbiota(HMDB:HMDB0013678); Food related(FooDB:FDB029984)	0
HMDB0061881	C02129	4-Hydroxymandelonitrile	Food related	Food related(HMDB:HMDB0061881)	0
HMDB0246466	C00650	4-Hydroxyquinoline	Unknown	NA	0
HMDB0035268	C06578	4-Isopropylbenzoic acid	Microbiota; Food related	Microbiota(ChEBI:25822,28122 KEGG:C06578); Food related(FooDB:FDB013929 HMDB:HMDB0035268)	0
HMDB0246466	C06343	4-Pregnen-17.alpha., 20.alpha.-diol-3-one	Unknown	NA	0
HMDB0000017	C00847	4-Pyridoxic acid	Host; Microbiota; Food related	Microbiota(KEGG:C00847); Food related(FooDB:FDB021874)	0
HMDB0246588	NA	4-Thiouridine	Unknown	NA	0
HMDB0011653	C04518	5-(Acetylamino)-2-hydroxybenzoic acid	Host; Food related	Food related(FooDB:FDB028344 HMDB:HMDB0011653)	0
HMDB0014389	C07138	5-Aminosalicylic acid	Drug related	Drug related(DrugBank:DB00244 KEGG:C07138,D00377)	0
HMDB0000472	C00643	5-Hydroxytryptophan	Host; Microbiota; Food related; Drug related	Microbiota(KEGG:C00643,D07339); Food related(FooDB:FDB006231 HMDB:HMDB0000472 T3DB:T3D4298); Drug related(DrugBank:DB02959 KEGG:C00643,D07339 T3DB:T3D4298)	0
HMDB0000982	NA	5-Methylcytidine	Food related	Food related(FooDB:FDB022351)	0
HMDB0000884	NA	5-Methyluridine	Microbiota; Food related	Microbiota(ChEBI:45996); Food related(FooDB:FDB022298)	0
NA	NA	6,6-Dihydroxy-5,5-dimethoxybiphenyl-3,3-dicarboxylic acid	Unknown	NA	1
HMDB0030819	C09263	6,7-Dihydroxycoumarin	Food related	Food related(FooDB:FDB002775 HMDB:HMDB0030819)	0
HMDB0033585	NA	6-Methyl-1,2,3-oxathiazin-4(3H)-one 2,2-dioxide	Food related; Drug related	Food related(FooDB:FDB011661 HMDB:HMDB0033585); Drug related(DrugBank:DB16868)	0
HMDB0003217	C06563	8-(3-Octyl-2-oxiranyl)octanoic acid	Microbiota; Food related; Drug related; Environment	Microbiota(ChEBI:28088 KEGG:C06563,D11680); Food related(FooDB:FDB011828 HMDB:HMDB0003217 T3DB:T3D3963); Drug related(DrugBank:DB01645 KEGG:C06563,D11680); Environment(HMDB:HMDB0003217 T3DB:T3D3963)	0
HMDB0004704	C14828	9,10-Dihydroxy-12Z-octadecenoic acid	Food related	Food related(FooDB:FDB023415 HMDB:HMDB0004704)	0
HMDB0035140	C06082	Abscisic acid	Food related	Food related(FooDB:FDB013776 HMDB:HMDB0035140)	0
HMDB0247933	C03248	Acetylenedicarboxylic acid	Unknown	NA	0
HMDB0000072	C00417	Aconitic acid	Host; Microbiota; Food related	Microbiota(BIGG:acon_C ChEBI:16383,32805 KEGG:C00417); Food related(FooDB:FDB008306 HMDB:HMDB0000072)	1
HMDB0000034	C00147	Adenine	Host; Microbiota; Food related; Drug related	Microbiota(BIGG:ade ChEBI:16708 KEGG:C00147,D00034); Food related(FooDB:FDB012266 HMDB:HMDB0000034 T3DB:T3D4279); Drug related(DrugBank:DB00173 KEGG:C00147,D00034 T3DB:T3D4279)	0
HMDB0000448	C06104	Adipic acid	Microbiota; Food related; Drug related; Environment	Microbiota(HMDB:HMDB0000448 KEGG:C06104,D08839); Food related(FooDB:FDB008309 HMDB:HMDB0000448); Drug related(KEGG:C06104,D08839); Environment(HMDB:HMDB0000448)	0
HMDB0003459	C00993	Ala-Ala	Microbiota; Food related	Microbiota(BIGG:alaala ChEBI:16576 HMDB:HMDB0003459 KEGG:C00993); Food related(FooDB:FDB003740 HMDB:HMDB0003459)	0
HMDB0028690	NA	Ala-Ile	Food related	Food related(FooDB:FDB111749)	0
HMDB0028691	NA	Ala-Leu	Food related	Food related(FooDB:FDB111750)	0
HMDB0000161	C00041	Alanine	Host; Microbiota; Food related; Drug related; Environment	Microbiota(BIGG:ala__L ChEBI:16977 KEGG:C00041,D00012); Food related(FooDB:FDB000556 HMDB:HMDB0000161); Drug related(DrugBank:DB00160 KEGG:C00041,D00012); Environment(HMDB:HMDB0000161)	0
HMDB0028700	NA	Ala-Val	Food related	Food related(FooDB:FDB111757)	0
HMDB0014659	C01779	Albendazole	Drug related; Environment	Drug related(DrugBank:DB00518 KEGG:C01779,D00134 T3DB:T3D3476); Environment(T3DB:T3D3476)	0
HMDB0002404	NA	alpha-Hydroxyhippuric acid	Food related	Food related(FooDB:FDB022997)	0
HMDB0033896	NA	Anacardic acid diene	Food related	Food related(FooDB:FDB012091 HMDB:HMDB0033896)	0
HMDB0000646	C02479	Arabinose	Microbiota; Food related; Drug related	Microbiota(HMDB:HMDB0000646); Food related(FooDB:FDB012306 HMDB:HMDB0000646); Drug related(DrugBank:DB03246)	0
HMDB0000568	C01904	Arabitol	Microbiota; Food related	Microbiota(BIGG:abt__D HMDB:HMDB0000568 KEGG:C01904); Food related(FooDB:FDB001475 HMDB:HMDB0000568)	0
NA	NA	Arachidonyl dopamine	Unknown	NA	0
HMDB0000517	C00062	Arginine	Host; Microbiota; Food related; Drug related; Environment	Microbiota(BIGG:arg__L ChEBI:16467 KEGG:C00062,D02982); Food related(FooDB:FDB002257 HMDB:HMDB0000517 T3DB:T3D4289); Drug related(DrugBank:DB00125 KEGG:C00062,D02982 T3DB:T3D4289); Environment(HMDB:HMDB0000517 T3DB:T3D4289)	0
HMDB0000168	C00152	Asparagine	Host; Microbiota; Food related; Drug related; Environment	Microbiota(BIGG:asn__L ChEBI:17196 KEGG:C00152); Food related(FooDB:FDB000787 HMDB:HMDB0000168 T3DB:T3D4362); Drug related(DrugBank:DB00174 T3DB:T3D4362); Environment(HMDB:HMDB0000168)	0
HMDB0000191	C00049	Aspartic acid	Host; Microbiota; Food related; Drug related	Microbiota(BIGG:asp__L ChEBI:17053 KEGG:C00049,D00013); Food related(FooDB:FDB012567 HMDB:HMDB0000191); Drug related(DrugBank:DB00128 KEGG:C00049,D00013)	0
HMDB0000706	NA	Asp-Phe	Food related	Food related(FooDB:FDB002275 HMDB:HMDB0000706)	0
HMDB0001870	C00539	Benzoic acid	Microbiota; Food related; Drug related; Environment	Microbiota(BIGG:bz ChEBI:16150,30746 HMDB:HMDB0001870 KEGG:C00180,C00539,D00038); Food related(FooDB:FDB008739 HMDB:HMDB0001870 T3DB:T3D4785); Drug related(DrugBank:DB03793 KEGG:C00180,C00539,D00038); Environment(HMDB:HMDB0001870 T3DB:T3D4785)	0
NA	C18347	Benzylsuccinic acid	Microbiota	Microbiota(KEGG:C18347)	0
HMDB0000754	C20827	beta-Hydroxyisovaleric acid	Food related; Drug related	Food related(FooDB:FDB022225 HMDB:HMDB0000754 T3DB:T3D4263); Drug related(DrugBank:DB15344)	0
HMDB0010731	NA	beta-Hydroxymyristic acid	Food related; Drug related	Food related(FooDB:FDB027878 HMDB:HMDB0010731); Drug related(DrugBank:DB02767)	0
HMDB0000808	NA	Butyrylglycine	Food related	Food related(FooDB:FDB022256)	0
HMDB0247617	C19418	Carboxyibuprofen	Microbiota; Food related	Microbiota(KEGG:C19418); Food related(FooDB:FDB030637)	0
HMDB0000033	C00386	Carnosine	Host; Microbiota; Food related; Drug related; Environment	Microbiota(KEGG:C00386); Food related(FooDB:FDB012937 HMDB:HMDB0000033); Drug related(DrugBank:DB11695); Environment(HMDB:HMDB0000033)	0
NA	C12271	Cellobiose B	Unknown	NA	0
NA	C07966	Cerivastatin	Drug related	Drug related(DrugBank:DB00439 KEGG:C07966,D07661)	0
HMDB0002586	NA	Chenodeoxycholic acid 3-sulfate	Microbiota; Food related	Microbiota(HMDB:HMDB0002586); Food related(FooDB:FDB023031 HMDB:HMDB0002586)	0
HMDB0000653	C18043	Cholesterol 3-sulfate	Host; Microbiota; Food related; Drug related	Microbiota(KEGG:C18043); Food related(FooDB:FDB022164 HMDB:HMDB0000653); Drug related(DrugBank:DB01990)	0
HMDB0000619	C00695	Cholic acid	Host; Microbiota; Food related; Drug related	Microbiota(BIGG:cholate KEGG:C00695,D10699); Food related(FooDB:FDB012810 HMDB:HMDB0000619 T3DB:T3D4343); Drug related(DrugBank:DB02659 KEGG:C00695,D10699)	0
HMDB0000634	C02226	Citraconic acid	Microbiota; Food related; Drug related	Microbiota(BIGG:citac KEGG:C02226); Food related(FooDB:FDB022155 HMDB:HMDB0000634); Drug related(DrugBank:DB04734)	0
HMDB0000904	C00327	Citrulline	Host; Microbiota; Food related; Drug related	Microbiota(BIGG:citr__L ChEBI:16349 KEGG:C00327,D07706); Food related(FooDB:FDB011841 HMDB:HMDB0000904 T3DB:T3D4295); Drug related(DrugBank:DB00155 KEGG:C00327,D07706 T3DB:T3D4295)	0
HMDB0141782	C02666	Coniferylaldehyde	Microbiota; Food related	Microbiota(BIGG:conialdh); Food related(FooDB:FDB001513)	0
HMDB0250451	C08431	Cordycepin	Drug related	Drug related(DrugBank:DB12156)	0
HMDB0000015	C05488	Cortodoxone	Host; Food related; Drug related	Food related(FooDB:FDB021872 HMDB:HMDB0000015); Drug related(KEGG:C05488,D03595)	0
HMDB0000562	C00791	Creatinine	Microbiota; Food related; Drug related; Environment	Microbiota(BIGG:creat KEGG:C00791,D03600); Food related(FooDB:FDB021814 HMDB:HMDB0000562); Drug related(DrugBank:DB11846 KEGG:C00791,D03600); Environment(HMDB:HMDB0000562)	0
HMDB0031340	C02824	Cyclohexanesulfamic acid	Food related; Drug related	Food related(HMDB:HMDB0031340); Drug related(KEGG:C02824,D02442)	0
HMDB0002757	C00506	Cysteic Acid	Host; Microbiota; Food related	Microbiota(BIGG:Lcyst KEGG:C00506); Food related(FooDB:FDB023061)	0
HMDB0000089	C00475	Cytidine	Host; Microbiota; Food related; Drug related	Microbiota(BIGG:cytd ChEBI:17562 KEGG:C00475,D07769); Food related(FooDB:FDB021809 HMDB:HMDB0000089); Drug related(DrugBank:DB02097 KEGG:C00475,D07769)	0
HMDB0000095	C00055	Cytidine-5-monophosphate	Host; Microbiota; Food related; Drug related	Microbiota(BIGG:cmp ChEBI:17361,181630 KEGG:C00055,G10621); Food related(FooDB:FDB030736 HMDB:HMDB0000095); Drug related(DrugBank:DB03403)	0
HMDB0003312	C10208	Daidzein	Host; Microbiota; Food related; Drug related	Microbiota(ChEBI:28197 KEGG:C10208); Food related(FooDB:FDB002608 HMDB:HMDB0003312 T3DB:T3D3964); Drug related(DrugBank:DB13182)	0
NA	C13154	Dehydrocholic acid	Drug related	Drug related(DrugBank:DB11622 KEGG:C13154,D01693)	0
HMDB0001032	C04555	Dehydroepiandrosterone sulfate	Host; Microbiota; Food related; Drug related	Microbiota(KEGG:C04555); Food related(FooDB:FDB022381 HMDB:HMDB0001032 T3DB:T3D4242); Drug related(DrugBank:DB05804)	0
HMDB0038457	C16952	Dihydrocapsaicin	Food related	Food related(FooDB:FDB017816 HMDB:HMDB0038457)	0
HMDB0000528	C00337	Dihydroorotic acid	Host; Microbiota; Food related; Drug related	Microbiota(BIGG:dhor__S KEGG:C00337); Food related(FooDB:FDB022096); Drug related(DrugBank:DB02129)	0
HMDB0000623	C02678	Dodecanedioic acid	Food related	Food related(FooDB:FDB022148 HMDB:HMDB0000623)	0
HMDB0251662	C13776	E-4031	Unknown	NA	0
HMDB0006101	C18165	Enterolactone	Food related	Food related(FooDB:FDB002488 HMDB:HMDB0006101 T3DB:T3D3967)	0
HMDB0001871	C09727	Epicatechin	Food related; Drug related	Food related(FooDB:FDB003761 HMDB:HMDB0001871); Drug related(DrugBank:DB12039)	1
HMDB0013230	NA	Epitestosterone sulfate	Food related	Food related(FooDB:FDB029347 HMDB:HMDB0013230)	0
HMDB0031233	NA	Ethyl sulfate	Food related	Food related(HMDB:HMDB0031233)	0
NA	NA	Ethyl-beta-glucuronide	Unknown	NA	0
HMDB0000622	NA	Ethylmalonic acid	Food related	Food related(FooDB:FDB022147 HMDB:HMDB0000622 T3DB:T3D4461)	0
HMDB0015108	D01966	Ezetimibe	Drug related	Drug related(DrugBank:DB00973 KEGG:D01966)	0
HMDB0000055	C06422	FAHFA 36:2	Microbiota; Food related	Microbiota(BIGG:cellb HMDB:HMDB0000055 KEGG:C06422,G00289); Food related(FooDB:FDB007497 HMDB:HMDB0000055)	0
HMDB0000954	C01494	Ferulic acid	Microbiota; Food related; Drug related	Microbiota(BIGG:fer ChEBI:17620,193350 HMDB:HMDB0000954 KEGG:C01494); Food related(FooDB:FDB012802 HMDB:HMDB0000954); Drug related(DrugBank:DB07767)	0
HMDB0001248	C00016	Flavin adenine dinucleotide	Host; Microbiota; Food related; Drug related	Microbiota(BIGG:fad ChEBI:16238 KEGG:C00016,D00005); Food related(FooDB:FDB022511 HMDB:HMDB0001248); Drug related(DrugBank:DB03147 KEGG:C00016,D00005)	0
HMDB0000565	C00880	Galactonic acid	Microbiota; Food related	Microbiota(BIGG:galctn__D KEGG:C00880); Food related(FooDB:FDB022122 T3DB:T3D4960)	1
HMDB0000112	C00334	gamma-Aminobutyric acid	Host; Microbiota; Food related; Drug related; Environment	Microbiota(BIGG:4abut ChEBI:16865,30566 HMDB:HMDB0000112 KEGG:C00334,D00058); Food related(FooDB:FDB030489 HMDB:HMDB0000112 T3DB:T3D4250); Drug related(DrugBank:DB02530 KEGG:C00334,D00058); Environment(HMDB:HMDB0000112)	1
HMDB0011171	NA	gamma-Glutamylleucine	Food related	Food related(FooDB:FDB003617 HMDB:HMDB0011171)	0
HMDB0034367	NA	gamma-Glutamylmethionine	Food related	Food related(FooDB:FDB012741 HMDB:HMDB0034367)	0
HMDB0011741	NA	gamma-Glutamyltyrosine	Food related	Food related(FooDB:FDB000717 HMDB:HMDB0011741)	0
HMDB0000152	C00628	Gentisinic acid	Host; Microbiota; Food related	Microbiota(ChEBI:17189 HMDB:HMDB0000152 KEGG:C00628); Food related(FooDB:FDB000844 HMDB:HMDB0000152)	0
HMDB0141782	C02666	Ginkgolic acid I	Microbiota; Food related	Microbiota(BIGG:conialdh); Food related(FooDB:FDB001513)	0
NA	C08431	Ginkgolic acid II	Drug related	Drug related(DrugBank:DB12156)	0
HMDB0000122	C00221	Glucose	Host; Microbiota; Food related; Drug related	Microbiota(BIGG:glc__D KEGG:C00221,D00009); Food related(FooDB:FDB011824 HMDB:HMDB0000122); Drug related(DrugBank:DB02379 KEGG:C00221,D00009)	0
HMDB0000252	C00319	Glucuronic acid A	Host; Microbiota; Food related; Drug related	Microbiota(KEGG:C00319); Food related(FooDB:FDB005463 HMDB:HMDB0000252); Drug related(DrugBank:DB03203)	1
HMDB0000528	C00337	Glucuronic acid B	Host; Microbiota; Food related; Drug related	Microbiota(BIGG:dhor__S KEGG:C00337); Food related(FooDB:FDB022096); Drug related(DrugBank:DB02129)	0
HMDB0000148	C00025	Glutamic acid	Host; Microbiota; Food related; Drug related	Microbiota(BIGG:glu__L ChEBI:16015 KEGG:C00025,D00007); Food related(FooDB:FDB012535 HMDB:HMDB0000148 T3DB:T3D4296); Drug related(DrugBank:DB00142 KEGG:C00025,D00007)	1
HMDB0000641	C00064	Glutamine	Host; Microbiota; Food related; Drug related; Environment	Microbiota(BIGG:gln__L ChEBI:18050 KEGG:C00064,D00015); Food related(FooDB:FDB030965 HMDB:HMDB0000641 T3DB:T3D4319); Drug related(DrugBank:DB00130 KEGG:C00064,D00015 T3DB:T3D4319); Environment(HMDB:HMDB0000641 T3DB:T3D4319)	0
HMDB0000661	C00489	Glutaric acid	Microbiota; Food related; Drug related	Microbiota(BIGG:glutar HMDB:HMDB0000661 KEGG:C00489); Food related(FooDB:FDB001477 HMDB:HMDB0000661 T3DB:T3D4359); Drug related(DrugBank:DB03553)	0
HMDB0028829	NA	Glu-Thr	Food related	Food related(FooDB:FDB111871)	0
NA	NA	Glu-Val-Phe	Unknown	NA	0
HMDB0001051	C02154	Glyceraldehyde	Food related; Drug related	Food related(FooDB:FDB022392 T3DB:T3D4964); Drug related(DrugBank:DB02536)	0
HMDB0000139	C00258	Glyceric acid	Host; Microbiota; Food related	Microbiota(BIGG:glyc__R HMDB:HMDB0000139 KEGG:C00258); Food related(FooDB:FDB012242 HMDB:HMDB0000139 T3DB:T3D4330)	1
HMDB0000138	C01921	Glycocholic acid	Host; Microbiota; Food related; Drug related	Microbiota(BIGG:glyc__R HMDB:HMDB0000138 KEGG:C01921); Food related(FooDB:FDB012346 HMDB:HMDB0000138); Drug related(DrugBank:DB02691)	0
HMDB0000631	C05464	Glycodeoxycholic acid	Microbiota; Food related	Microbiota(HMDB:HMDB0000631); Food related(FooDB:FDB022152 HMDB:HMDB0000631)	0
HMDB0028853	NA	Gly-Tyr	Food related; Drug related	Food related(FooDB:FDB111885); Drug related(DrugBank:DB15991)	0
NA	NA	Gly-Tyr-Ala	Unknown	NA	0
HMDB0000132	C00242	Guanine	Host; Microbiota; Food related; Drug related	Microbiota(BIGG:gua ChEBI:16235 KEGG:C00242); Food related(FooDB:FDB004222 HMDB:HMDB0000132); Drug related(DrugBank:DB02377)	0
HMDB0000133	C00387	Guanosine	Host; Microbiota; Food related; Drug related	Microbiota(BIGG:gsn ChEBI:16750 KEGG:C00387); Food related(FooDB:FDB003632 HMDB:HMDB0000133); Drug related(DrugBank:DB02857)	0
NA	NA	Guanosine-3,5-cyclic monophosphate	Unknown	NA	0
HMDB0253041	D07202	Halometasone	Drug related	Drug related(KEGG:D07202)	1
HMDB0033897	C10794	Histamine-trifluoromethyltoluide	Food related	Food related(FooDB:FDB012092 HMDB:HMDB0033897)	0
HMDB0000177	C00135	Histidine	Host; Microbiota; Food related; Drug related; Environment	Microbiota(BIGG:his__L ChEBI:15971 KEGG:C00135,D00032); Food related(FooDB:FDB011856 HMDB:HMDB0000177 T3DB:T3D4363); Drug related(DrugBank:DB00117 KEGG:C00135,D00032 T3DB:T3D4363); Environment(HMDB:HMDB0000177 T3DB:T3D4363)	0
HMDB0000130	C00544	Homogentisic acid	Host; Microbiota; Food related; Drug related	Microbiota(BIGG:hgentis HMDB:HMDB0000130 KEGG:C00544); Food related(FooDB:FDB030907 HMDB:HMDB0000130 T3DB:T3D4287); Drug related(DrugBank:DB08327)	0
HMDB0000719	C00263	Homoserine	Microbiota; Food related; Drug related	Microbiota(BIGG:hom__L ChEBI:15699 HMDB:HMDB0000719 KEGG:C00263); Food related(FooDB:FDB006683 HMDB:HMDB0000719); Drug related(DrugBank:DB04193)	0
HMDB0000118	C05582	Homovanillic acid	Host; Microbiota; Food related	Microbiota(HMDB:HMDB0000118 KEGG:C05582); Food related(FooDB:FDB001783 HMDB:HMDB0000118)	0
HMDB0000157	C00262	Hypoxanthine	Host; Microbiota; Food related; Drug related	Microbiota(BIGG:hxan ChEBI:17368 KEGG:C00262); Food related(FooDB:FDB003949 HMDB:HMDB0000157 T3DB:T3D4150); Drug related(DrugBank:DB04076)	0
HMDB0028910	NA	Ile-Ile	Microbiota; Food related	Microbiota(ChEBI:74067); Food related(FooDB:FDB111939)	0
HMDB0000671	C02043	Indolelactic acid	Microbiota; Food related; Drug related	Microbiota(HMDB:HMDB0000671); Food related(FooDB:FDB022174); Drug related(DrugBank:DB07060)	1
HMDB0000682	NA	Indoxyl sulfate	Microbiota; Food related; Drug related; Environment	Microbiota(HMDB:HMDB0000682); Food related(FooDB:FDB022179 T3DB:T3D4158); Drug related(DrugBank:DB07992); Environment(T3DB:T3D4158)	1
HMDB0000195	C00294	Inosine	Host; Microbiota; Food related; Drug related	Microbiota(BIGG:ins ChEBI:17596 KEGG:C00294,D00054); Food related(FooDB:FDB011802 HMDB:HMDB0000195); Drug related(DrugBank:DB04335 KEGG:C00294,D00054)	0
HMDB0000172	C00407	Isoleucine	Host; Microbiota; Food related; Drug related; Environment	Microbiota(BIGG:ile__L ChEBI:17191 KEGG:C00407,D00065); Food related(FooDB:FDB012397 HMDB:HMDB0000172 T3DB:T3D4364); Drug related(DrugBank:DB00167 KEGG:C00407,D00065 T3DB:T3D4364); Environment(HMDB:HMDB0000172 T3DB:T3D4364)	0
NA	NA	Isomaltose A	Unknown	NA	0
HMDB0002655	C10084	Isorhamnetin	Food related; Drug related	Food related(FooDB:FDB000604 HMDB:HMDB0002655); Drug related(DrugBank:DB16767)	0
HMDB0000704	C03975	Isoxanthopterin	Food related	Food related(FooDB:FDB005583 HMDB:HMDB0000704)	0
HMDB0005801	C05903	Kaempferol	Microbiota; Food related; Drug related	Microbiota(ChEBI:28499 KEGG:C05903); Food related(FooDB:FDB000633 HMDB:HMDB0005801 T3DB:T3D4795); Drug related(DrugBank:DB01852)	0
NA	NA	Ketoisovaleric acid	Unknown	NA	0
HMDB0000715	C01717	Kynurenic acid	Microbiota; Food related; Drug related	Microbiota(ChEBI:18344); Food related(FooDB:FDB022200 T3DB:T3D4160); Drug related(DrugBank:DB11937)	0
HMDB0000127	C00191	Lactose A	Host; Microbiota; Food related; Drug related	Microbiota(BIGG:glcur KEGG:C00191); Food related(FooDB:FDB021897 HMDB:HMDB0000127); Drug related(DrugBank:DB03156)	0
HMDB0000740	C07064	Lactulose	Food related; Drug related	Food related(FooDB:FDB022215); Drug related(DrugBank:DB00581 KEGG:C07064,D00352,G03573)	0
HMDB0028925	NA	Leu-Asp	Food related	Food related(FooDB:FDB098210)	0
HMDB0000127	C00191	Levocetirizine	Host; Microbiota; Food related; Drug related	Microbiota(BIGG:glcur KEGG:C00191); Food related(FooDB:FDB021897 HMDB:HMDB0000127); Drug related(DrugBank:DB03156)	0
HMDB0029519	C09762	Liquiritigenin	Microbiota; Food related; Drug related	Microbiota(ChEBI:28777); Food related(FooDB:FDB000655 HMDB:HMDB0029519); Drug related(DrugBank:DB03601)	0
HMDB0000684	C00328	L-Kynurenine	Host; Microbiota; Food related; Drug related	Microbiota(BIGG:Lkynr ChEBI:16946 KEGG:C00328); Food related(FooDB:FDB022181 HMDB:HMDB0000684); Drug related(DrugBank:DB02070)	0
HMDB0001314	C00942	LPE 14:0	Host; Microbiota; Food related; Drug related	Microbiota(BIGG:35cgmp ChEBI:16356 KEGG:C00942); Food related(FooDB:FDB030764 HMDB:HMDB0001314); Drug related(DrugBank:DB02315)	0
NA	D07202	LPE 18:1	Drug related	Drug related(KEGG:D07202)	0
NA	NA	LPG 15:0	Unknown	NA	0
NA	NA	LPI 16:0	Unknown	NA	0
HMDB0000182	C00047	Lysine	Host; Microbiota; Food related; Drug related; Environment	Microbiota(BIGG:lys__L ChEBI:18019 KEGG:C00047,D02304); Food related(FooDB:FDB000474 HMDB:HMDB0000182 T3DB:T3D4248); Drug related(DrugBank:DB00123 KEGG:C00047,D02304 T3DB:T3D4248); Environment(HMDB:HMDB0000182 T3DB:T3D4248)	0
HMDB0000176	C01384	Maleic acid	Microbiota; Food related; Drug related	Microbiota(BIGG:male ChEBI:18300 KEGG:C01384); Food related(FooDB:FDB008113 HMDB:HMDB0000176 T3DB:T3D4800); Drug related(DrugBank:DB04299)	0
HMDB0000156	C03668	Malic acid	Microbiota; Food related	Microbiota(BIGG:mal__L ChEBI:15589,30797 HMDB:HMDB0000156 KEGG:C00149); Food related(FooDB:FDB012047 HMDB:HMDB0000156)	0
HMDB0001262	C01835	Maltotriose	Microbiota; Food related	Microbiota(BIGG:malttr); Food related(FooDB:FDB001196 HMDB:HMDB0001262)	0
HMDB0000765	C00392	Mannitol	Microbiota; Food related; Drug related	Microbiota(BIGG:mnl ChEBI:16899 HMDB:HMDB0000765 KEGG:C00392,D00062); Food related(FooDB:FDB001982 HMDB:HMDB0000765); Drug related(DrugBank:DB00742 KEGG:C00392,D00062)	1
NA	NA	Methioninesulfoxide	Unknown	NA	0
HMDB0002923	C00252	Methyl-4-hydroxy-3-methoxybenzoate	Host; Microbiota	Microbiota(BIGG:isomal KEGG:C00252,G01318)	1
HMDB0000202	C02170	Methylmalonic acid	Host; Microbiota; Food related; Drug related	Microbiota(KEGG:C02170); Food related(FooDB:FDB021905 T3DB:T3D4404); Drug related(DrugBank:DB04183)	0
HMDB0003254	C06470	Muramic acid	Microbiota; Food related	Microbiota(HMDB:HMDB0003254); Food related(FooDB:FDB023131)	0
HMDB0000019	C00141	N-2-Fluorenylacetamide	Host; Microbiota; Food related; Drug related	Microbiota(BIGG:3mob ChEBI:11851,16530 KEGG:C00141); Food related(FooDB:FDB012250 HMDB:HMDB0000019 T3DB:T3D4425); Drug related(DrugBank:DB04074)	0
HMDB0000812	C01042	N-Acetylaspartic acid	Host; Microbiota; Food related	Microbiota(KEGG:C01042); Food related(FooDB:FDB022260 T3DB:T3D4310)	0
HMDB0000215	C00140	N-Acetyl-D-glucosamine	Host; Microbiota; Food related; Drug related	Microbiota(BIGG:acgam KEGG:C00140); Food related(FooDB:FDB008032 HMDB:HMDB0000215); Drug related(DrugBank:DB00141)	0
HMDB0000215	C00140	N-Acetylglucosamine	Host; Microbiota; Food related; Drug related	Microbiota(BIGG:acgam KEGG:C00140); Food related(FooDB:FDB008032 HMDB:HMDB0000215); Drug related(DrugBank:DB00141)	0
HMDB0001138	C00624	N-Acetylglutamic acid	Host; Microbiota; Food related; Drug related	Microbiota(BIGG:acglu ChEBI:172431,17533,44337 KEGG:C00624); Food related(FooDB:FDB031019); Drug related(DrugBank:DB04075)	0
HMDB0000532	NA	N-Acetylglycine	Food related; Drug related	Food related(FooDB:FDB022100); Drug related(DrugBank:DB02713)	0
HMDB0032055	C02997	N-Acetylhistidine	Food related	Food related(FooDB:FDB008762 HMDB:HMDB0032055)	0
HMDB0011756	C02710	N-Acetylleucine	Food related; Drug related	Food related(FooDB:FDB028426); Drug related(DrugBank:DB16956)	0
HMDB0011745	C02712	N-Acetylmethionine	Food related; Drug related	Food related(FooDB:FDB001089); Drug related(DrugBank:DB01646)	0
HMDB0000230	C19910	N-Acetylneuraminic acid	Microbiota; Food related; Drug related	Microbiota(BIGG:acnam); Food related(HMDB:HMDB0000230); Drug related(DrugBank:DB04265)	0
HMDB0000512	C03519	N-Acetylphenylalanine	Microbiota; Food related	Microbiota(KEGG:C03519); Food related(FooDB:FDB022084)	0
HMDB0002931	NA	N-Acetylserine	Food related; Drug related	Food related(FooDB:FDB000970 HMDB:HMDB0002931); Drug related(DrugBank:DB02340)	1
HMDB0001238	C00978	N-Acetylserotonin	Host; Microbiota; Food related; Drug related	Microbiota(KEGG:C00978); Food related(FooDB:FDB031021 HMDB:HMDB0001238); Drug related(DrugBank:DB04275)	1
HMDB0013713	NA	N-Acetyltryptophan	Food related	Food related(FooDB:FDB111644)	0
HMDB0002927	C09789	Naringin	Microbiota; Food related; Drug related	Microbiota(KEGG:C09789); Food related(FooDB:FDB011866 HMDB:HMDB0002927); Drug related(DrugBank:DB16859)	1
HMDB0000186	C00243	N-Carbobenzyloxyleucine	Host; Microbiota; Food related; Drug related	Microbiota(BIGG:lcts KEGG:C00243); Food related(FooDB:FDB021789 HMDB:HMDB0000186); Drug related(DrugBank:DB04465 KEGG:C00243)	0
HMDB0011621	NA	N-Cinnamoylglycine	Food related	Food related(FooDB:FDB028325)	0
HMDB0000206	C02727	N-epsilon-Acetyllysine	Microbiota; Food related	Microbiota(KEGG:C02727); Food related(FooDB:FDB000476 HMDB:HMDB0000206)	0
HMDB0002368	C08323	Nervonic acid	Food related	Food related(FooDB:FDB002934 HMDB:HMDB0002368)	0
HMDB0240226	D07402	N-Formylmethionine	Drug related	Drug related(DrugBank:DB06282 KEGG:D07402)	0
HMDB0001488	C00253	Nicotinic acid	Host; Microbiota; Food related; Drug related; Environment	Microbiota(BIGG:nac ChEBI:15940 KEGG:C00253,D00049); Food related(FooDB:FDB001014 HMDB:HMDB0001488 T3DB:T3D2841); Drug related(DrugBank:DB00627 KEGG:C00253,D00049 T3DB:T3D2841); Environment(HMDB:HMDB0001488 T3DB:T3D2841)	0
HMDB0000730	NA	N-Isobutyrylglycine	Food related	Food related(FooDB:FDB022208)	0
HMDB0000678	NA	N-Isovalerylglycine	Food related	Food related(FooDB:FDB022177)	0
HMDB0014649	D02486	Nitazoxanide	Drug related	Drug related(DrugBank:DB00507 KEGG:D02486)	0
HMDB0014723	C07270	Nizatidine	Drug related	Drug related(KEGG:C07270)	0
HMDB0094692	C02721	N-Methylalanine	Unknown	NA	1
HMDB0029519	C09762	N-Methylanthranilic acid	Microbiota; Food related; Drug related	Microbiota(ChEBI:28777); Food related(FooDB:FDB000655 HMDB:HMDB0029519); Drug related(DrugBank:DB03601)	0
HMDB0062660	C01046	N-Methylglutamic acid	Microbiota	Microbiota(KEGG:C01046)	1
NA	NA	N-Methylisoleucine	Unknown	NA	0
HMDB0029224	NA	N-Methylphenylalanine	Unknown	NA	0
NA	NA	N-Methylserine	Unknown	NA	0
NA	NA	N-Methyltyrosine	Unknown	NA	0
HMDB0002005	C02989	N-Methylvaline	Microbiota; Food related	Microbiota(BIGG:metsox_S__L ChEBI:17016 KEGG:C02989); Food related(FooDB:FDB022789 HMDB:HMDB0002005)	0
HMDB0000216	C00547	Norepinephrine	Host; Microbiota; Food related; Drug related	Microbiota(BIGG:nrpphr HMDB:HMDB0000216 KEGG:C00547,D00076); Food related(FooDB:FDB016812 HMDB:HMDB0000216 T3DB:T3D4154); Drug related(DrugBank:DB00368 KEGG:C00547,D00076 T3DB:T3D4154)	0
HMDB0001879	C01405	O-Acetylsalicylic acid	Food related; Drug related; Environment	Food related(FooDB:FDB000894 HMDB:HMDB0001879 T3DB:T3D2936); Drug related(DrugBank:DB00945 KEGG:C01405,D00109 T3DB:T3D2936); Environment(HMDB:HMDB0001879 T3DB:T3D2936)	0
HMDB0000782	NA	Octadecanedioic acid	Food related	Food related(FooDB:FDB022239 HMDB:HMDB0000782)	0
HMDB0000207	C00712	Oleic acid	Host; Microbiota; Food related; Drug related; Environment	Microbiota(BIGG:ocdcea ChEBI:16196 KEGG:C00712,D02315); Food related(FooDB:FDB012858 HMDB:HMDB0000207 T3DB:T3D4802); Drug related(DrugBank:DB04224 KEGG:C00712,D02315); Environment(HMDB:HMDB0000207 T3DB:T3D4802)	0
HMDB0014420	D01204	Olmesartan	Drug related	Drug related(DrugBank:DB00275 KEGG:D01204)	0
HMDB0001913	C07324	Omeprazole	Food related; Drug related; Environment	Food related(FooDB:FDB021863 T3DB:T3D3524); Drug related(DrugBank:DB00338 KEGG:C07324,D00455 T3DB:T3D3524); Environment(T3DB:T3D3524)	0
HMDB0015215	D04028	Orlistat	Microbiota; Drug related	Microbiota(ChEBI:94686); Drug related(DrugBank:DB01083 KEGG:D04028)	0
HMDB0000214	C00077	Ornithine	Host; Microbiota; Food related; Drug related	Microbiota(BIGG:orn KEGG:C00077,D08302); Food related(FooDB:FDB030969 HMDB:HMDB0000214); Drug related(DrugBank:DB00129 KEGG:C00077,D08302)	0
HMDB0000226	C00295	Orotic acid	Host; Microbiota; Food related; Drug related	Microbiota(BIGG:orot ChEBI:16742 KEGG:C00295,D00055); Food related(FooDB:FDB031072 HMDB:HMDB0000226 T3DB:T3D4292); Drug related(DrugBank:DB02262 KEGG:C00295,D00055)	1
HMDB0255868	C01118	O-Succinylhomoserine	Microbiota	Microbiota(BIGG:suchms ChEBI:16160 KEGG:C01118)	0
HMDB0244967	C02778	Otenzepad	Unknown	NA	0
HMDB0015126	C07356	Oxaprozin	Drug related	Drug related(DrugBank:DB00991 KEGG:C07356,D00463)	0
HMDB0014980	C07359	Oxazepam	Drug related; Environment	Drug related(DrugBank:DB00842 KEGG:C07359,D00464 T3DB:T3D2909); Environment(HMDB:HMDB0014980 T3DB:T3D2909)	0
HMDB0000220	C00249	Palmitic acid	Host; Microbiota; Food related; Drug related; Environment	Microbiota(BIGG:hdca ChEBI:15756 KEGG:C00249,D05341); Food related(FooDB:FDB031084 HMDB:HMDB0000220 T3DB:T3D4797); Drug related(DrugBank:DB03796 KEGG:C00249,D05341); Environment(HMDB:HMDB0000220 T3DB:T3D4797)	0
HMDB0005017	C11806	Pantoprazole	Food related; Drug related	Food related(FooDB:FDB023589); Drug related(DrugBank:DB00213 KEGG:C11806,D05353)	0
NA	NA	PE-Cer 23:3;2O/18:2;O	Unknown	NA	0
HMDB0014444	C07417	Penciclovir	Drug related	Drug related(DrugBank:DB00299 KEGG:C07417,D05407)	0
NA	C04335	PG O-18:2_11:0	Unknown	NA	0
HMDB0006344	C04148	Phenylacetylglutamine	Microbiota; Food related	Microbiota(HMDB:HMDB0006344); Food related(FooDB:FDB023896)	0
HMDB0000159	C00079	Phenylalanine	Host; Microbiota; Food related; Drug related; Environment	Microbiota(BIGG:phe__L ChEBI:17295 KEGG:C00079,D00021); Food related(FooDB:FDB004940 HMDB:HMDB0000159 T3DB:T3D4366); Drug related(DrugBank:DB00120 KEGG:C00079,D00021 T3DB:T3D4366); Environment(HMDB:HMDB0000159 T3DB:T3D4366)	0
HMDB0001015	C03145	Phenyl-beta-glucopyranoside	Microbiota; Food related; Drug related	Microbiota(BIGG:fmet HMDB:HMDB0001015); Food related(FooDB:FDB022372); Drug related(DrugBank:DB04464)	0
HMDB0003306	C00774	Phloretin	Microbiota; Food related; Drug related	Microbiota(HMDB:HMDB0003306 KEGG:C00774); Food related(FooDB:FDB015553 HMDB:HMDB0003306); Drug related(DrugBank:DB07810)	0
NA	NA	Phlorobenzophenone	Unknown	NA	0
HMDB0002107	C01606	Phthalic acid	Microbiota; Food related; Drug related	Microbiota(KEGG:C01606); Food related(FooDB:FDB010566 HMDB:HMDB0002107); Drug related(DrugBank:DB02746)	0
HMDB0030564	C10275	Piceid	Food related; Drug related	Food related(FooDB:FDB002449 HMDB:HMDB0030564); Drug related(DrugBank:DB11263)	0
HMDB0002039	C11118	Pizotifen	Food related	Food related(FooDB:FDB000741 HMDB:HMDB0002039)	0
HMDB0000162	C00148	Proline	Host; Microbiota; Food related; Drug related; Environment	Microbiota(BIGG:pro__L ChEBI:17203 KEGG:C00148,D00035); Food related(FooDB:FDB000570 HMDB:HMDB0000162 T3DB:T3D4411); Drug related(DrugBank:DB00172 KEGG:C00148,D00035 T3DB:T3D4411); Environment(HMDB:HMDB0000162 T3DB:T3D4411)	0
HMDB0006695	NA	Proline-hydroxyproline	Food related	Food related(FooDB:FDB024028)	0
HMDB0000237	C00163	Propionic acid	Host; Microbiota; Food related; Drug related	Microbiota(HMDB:HMDB0000237 KEGG:C00163,D02310); Food related(FooDB:FDB031132 HMDB:HMDB0000237 T3DB:T3D4444); Drug related(DrugBank:DB03766 KEGG:C00163,D02310)	0
HMDB0000767	C02067	Pseudouridine	Microbiota; Food related	Microbiota(KEGG:C02067); Food related(FooDB:FDB031139 HMDB:HMDB0000767)	0
HMDB0001366	C15587	Purine	Microbiota; Food related	Microbiota(BIGG:purine); Food related(FooDB:FDB007311 HMDB:HMDB0001366)	0
HMDB0001431	C00534	Pyridoxamine	Host; Microbiota; Food related; Drug related	Microbiota(BIGG:pydam ChEBI:16410 KEGG:C00534); Food related(FooDB:FDB021819 HMDB:HMDB0001431); Drug related(DrugBank:DB11673)	0
HMDB0000239	C00314	Pyridoxine	Host; Microbiota; Food related; Drug related; Environment	Microbiota(BIGG:pydxn ChEBI:16709 KEGG:C00314,D08454); Food related(FooDB:FDB000574 HMDB:HMDB0000239 T3DB:T3D2701); Drug related(DrugBank:DB00165 KEGG:C00314,D08454 T3DB:T3D2701); Environment(HMDB:HMDB0000239 T3DB:T3D2701)	0
HMDB0000267	C01879	Pyroglutamic acid	Host; Microbiota; Food related; Drug related	Microbiota(BIGG:5oxpro KEGG:C01879); Food related(FooDB:FDB014506 HMDB:HMDB0000267 T3DB:T3D4270); Drug related(DrugBank:DB03088)	1
HMDB0004230	C05942	Pyrrole-2-carboxylic acid	Food related; Drug related	Food related(FooDB:FDB023340); Drug related(DrugBank:DB02543)	0
HMDB0000243	C00022	Pyruvic acid	Host; Microbiota; Food related; Drug related	Microbiota(BIGG:pyr ChEBI:15361,32816 HMDB:HMDB0000243 KEGG:C00022); Food related(FooDB:FDB031141 HMDB:HMDB0000243 T3DB:T3D4325); Drug related(DrugBank:DB00119 T3DB:T3D4325)	0
HMDB0003072	C00296	Quinic acid	Microbiota; Food related	Microbiota(BIGG:quin ChEBI:17521,29751 KEGG:C00296); Food related(HMDB:HMDB0003072)	0
HMDB0032609	C03005	Ribose A	Food related	Food related(HMDB:HMDB0032609)	0
HMDB0014878	C07937	Riluzole	Drug related; Environment	Drug related(DrugBank:DB00740 KEGG:C07937 T3DB:T3D2875); Environment(T3DB:T3D2875)	0
HMDB0000939	C00021	S-Adenosyl-homocysteine	Host; Microbiota; Food related; Drug related	Microbiota(BIGG:ahcys ChEBI:16680,181457 KEGG:C00021); Food related(FooDB:FDB031150 HMDB:HMDB0000939 T3DB:T3D4455); Drug related(DrugBank:DB01752)	0
HMDB0001895	C00805	Salicylic acid	Microbiota; Food related; Drug related; Environment	Microbiota(BIGG:salc ChEBI:16914,30762 HMDB:HMDB0001895 KEGG:C00805,D00097); Food related(FooDB:FDB031164 HMDB:HMDB0001895 T3DB:T3D4816); Drug related(DrugBank:DB00936 KEGG:C00805,D00097 T3DB:T3D4816); Environment(HMDB:HMDB0001895 T3DB:T3D4816)	0
HMDB0000187	C00716	Serine	Microbiota; Food related; Drug related; Environment	Microbiota(BIGG:ser__L ChEBI:17115 KEGG:C00065,D00016); Food related(FooDB:FDB012739 HMDB:HMDB0000187 T3DB:T3D4367); Drug related(DrugBank:DB00133 KEGG:C00065,D00016 T3DB:T3D4367); Environment(HMDB:HMDB0000187 T3DB:T3D4367)	0
HMDB0029052	NA	Ser-Val	Food related	Food related(FooDB:FDB112058)	0
NA	C11166	Sodium lauryl sulfate	Food related; Drug related; Environment	Food related(FooDB:FDB020359 T3DB:T3D3629); Drug related(DrugBank:DB00815 KEGG:C11166,D01045 T3DB:T3D3629); Environment(T3DB:T3D3629)	0
HMDB0001266	C08356	Sorbose	Microbiota; Food related	Microbiota(BIGG:srb__L HMDB:HMDB0001266); Food related(FooDB:FDB001126 HMDB:HMDB0001266)	0
HMDB0014787	C07312	Stavudine	Drug related; Environment	Drug related(DrugBank:DB00649 KEGG:C07312,D00445 T3DB:T3D4772); Environment(T3DB:T3D4772)	0
HMDB0000258	C00089	Sucrose	Host; Microbiota; Food related; Drug related	Microbiota(BIGG:sucr ChEBI:17992 KEGG:C00089,D00025,G00370); Food related(FooDB:FDB003715 HMDB:HMDB0000258); Drug related(DrugBank:DB02772 KEGG:C00089,D00025,G00370)	0
HMDB0002085	C10833	Syringic acid	Microbiota; Food related	Microbiota(ChEBI:68329 HMDB:HMDB0002085 KEGG:C10833); Food related(FooDB:FDB000514 HMDB:HMDB0002085)	0
HMDB0000251	C00245	Taurine	Host; Microbiota; Food related; Drug related	Microbiota(BIGG:taur ChEBI:15891 KEGG:C00245,D00047); Food related(FooDB:FDB003191 HMDB:HMDB0000251); Drug related(DrugBank:DB01956 KEGG:C00245,D00047)	0
HMDB0000036	C05122	Taurocholic acid	Host; Microbiota; Food related; Drug related	Microbiota(BIGG:tchola KEGG:C05122); Food related(FooDB:FDB012335 HMDB:HMDB0000036); Drug related(DrugBank:DB04348)	0
HMDB0000943	C01620	Threonic acid	Microbiota; Food related; Drug related	Microbiota(ChEBI:15908,49060 HMDB:HMDB0000943); Food related(FooDB:FDB030975); Drug related(DrugBank:DB11192)	0
HMDB0000167	C00188	Threonine	Host; Microbiota; Food related; Drug related; Environment	Microbiota(BIGG:thr__L ChEBI:16857 KEGG:C00188,D00041); Food related(FooDB:FDB011999 HMDB:HMDB0000167 T3DB:T3D4368); Drug related(DrugBank:DB00156 KEGG:C00188,D00041 T3DB:T3D4368); Environment(HMDB:HMDB0000167 T3DB:T3D4368)	0
HMDB0000273	C00214	Thymidine	Host; Microbiota; Food related; Drug related	Microbiota(BIGG:thymd ChEBI:17748 KEGG:C00214,D12466); Food related(FooDB:FDB031201 HMDB:HMDB0000273); Drug related(DrugBank:DB04485 KEGG:C00214,D12466)	0
HMDB0001227	C00364	Thymidine-5-monophosphate	Host; Microbiota; Food related; Drug related	Microbiota(BIGG:dtmp ChEBI:17013 KEGG:C00364); Food related(FooDB:FDB030840 HMDB:HMDB0001227); Drug related(DrugBank:DB01643)	0
NA	D02851	Tomelukast	Drug related	Drug related(KEGG:D02851)	0
HMDB0014608	C07062	Toradol	Drug related	Drug related(DrugBank:DB00465 KEGG:C07062,D08104)	0
HMDB0014359	D00382	Torasemide	Drug related	Drug related(DrugBank:DB00214 KEGG:D00382)	0
HMDB0000158	C00082	Tyrosine	Host; Microbiota; Food related; Drug related; Environment	Microbiota(BIGG:tyr__L ChEBI:17895 KEGG:C00082,D00022); Food related(FooDB:FDB000446 HMDB:HMDB0000158); Drug related(DrugBank:DB00135 KEGG:C00082,D00022); Environment(HMDB:HMDB0000158)	0
HMDB0029117	NA	Tyr-Tyr	Food related	Food related(FooDB:FDB112120)	0
HMDB0000300	C00106	Uracil	Host; Microbiota; Food related; Drug related	Microbiota(BIGG:ura ChEBI:17568 KEGG:C00106,D00027); Food related(FooDB:FDB006426 HMDB:HMDB0000300); Drug related(DrugBank:DB03419 KEGG:C00106,D00027)	0
HMDB0000883	C00183	Valine	Host; Microbiota; Food related; Drug related; Environment	Microbiota(BIGG:val__L ChEBI:16414 KEGG:C00183,D00039); Food related(FooDB:FDB004905 HMDB:HMDB0000883 T3DB:T3D4370); Drug related(DrugBank:DB00161 KEGG:C00183,D00039 T3DB:T3D4370); Environment(HMDB:HMDB0000883)	0
HMDB0029140	NA	Val-Val	Microbiota; Food related	Microbiota(ChEBI:73704); Food related(FooDB:FDB112141)	0
HMDB0029134	NA	Valylphenylalanine	Food related	Food related(FooDB:FDB112136)	0
HMDB0000484	C06672	Vanillic acid	Microbiota; Food related; Drug related	Microbiota(BIGG:vanlt ChEBI:16632,30816 HMDB:HMDB0000484 KEGG:C06672); Food related(FooDB:FDB000846 HMDB:HMDB0000484); Drug related(DrugBank:DB02130)	0
HMDB0012308	C00755	Vanillin	Microbiota; Food related; Drug related; Environment	Microbiota(BIGG:vanln ChEBI:18346 KEGG:C00755,D00091); Food related(FooDB:FDB000838 HMDB:HMDB0012308 T3DB:T3D4849); Drug related(KEGG:C00755,D00091); Environment(HMDB:HMDB0012308 T3DB:T3D4849)	0
HMDB0015000	D08668	Vardenafil	Drug related	Drug related(DrugBank:DB00862 KEGG:D08668)	0
HMDB0014681	C07204	Vincristine	Drug related; Environment	Drug related(DrugBank:DB00541 KEGG:C07204,D08679 T3DB:T3D4016); Environment(T3DB:T3D4016)	0
HMDB0259858	C01460	Vitexin	Food related	Food related(FooDB:FDB002501)	0
NA	C03584	Willardiine	Drug related	Drug related(DrugBank:DB04129)	0
HMDB0000292	C00385	Xanthine	Host; Microbiota; Food related; Drug related	Microbiota(BIGG:xan ChEBI:17712,48517 KEGG:C00385); Food related(FooDB:FDB001977 HMDB:HMDB0000292 T3DB:T3D4409); Drug related(DrugBank:DB02134)	0
HMDB0000299	C01762	Xanthosine	Host; Microbiota; Food related	Microbiota(BIGG:xtsn ChEBI:18107 KEGG:C01762); Food related(FooDB:FDB001604 HMDB:HMDB0000299)	0
HMDB0000098	C00181	Xylose	Host; Microbiota; Food related; Drug related; Environment	Microbiota(BIGG:xyl__D ChEBI:15936,53455 KEGG:C00181,D06346); Food related(FooDB:FDB005944 HMDB:HMDB0000098 T3DB:T3D4926); Drug related(DrugBank:DB09419 KEGG:C00181,D06346); Environment(HMDB:HMDB0000098)	0
HMDB0032702	C14752	Zeranol	Food related; Drug related	Food related(HMDB:HMDB0032702 T3DB:T3D3675); Drug related(DrugBank:DB11478 KEGG:C14752,D06362)	0
HMDB0000244	C00255	Riboflavin	Host; Microbiota; Food related; Drug related; Environment	Microbiota(BIGG:ribflv ChEBI:17015 KEGG:C00255,D00050); Food related(FooDB:FDB012160 HMDB:HMDB0000244 T3DB:T3D4817); Drug related(DrugBank:DB00140 KEGG:C00255,D00050 T3DB:T3D4817); Environment(HMDB:HMDB0000244)	0
NA	NA	1-(Benzo[d[1,3dioxol-4-yl)-2-(ethylamino)propan-1-one	Unknown	NA	0
HMDB0002322	C01672	1,5-Pentanediamine	Host; Microbiota; Food related; Drug related	Microbiota(BIGG:15dap ChEBI:18127 HMDB:HMDB0002322 KEGG:C01672); Food related(FooDB:FDB001493 HMDB:HMDB0002322); Drug related(DrugBank:DB03854)	1
NA	NA	1-Hexadecylpyridinium cation	Unknown	NA	0
HMDB0011503	NA	1-palmitoyl-2-hydroxy-sn-glycero-3-phosphoethanolamine	Microbiota; Food related	Microbiota(BIGG:1agpe160); Food related(FooDB:FDB028219 HMDB:HMDB0011503)	0
HMDB0010384	C04230	1-Stearoyl-2-hydroxy-sn-glycero-3-phosphocholine	Host; Microbiota; Food related	Microbiota(KEGG:C04230); Food related(FooDB:FDB027535 HMDB:HMDB0010384)	0
HMDB0000071	C05512	2-Deoxyinosine	Host; Microbiota; Food related; Drug related	Microbiota(BIGG:din ChEBI:28997 KEGG:C05512); Food related(FooDB:FDB012323 HMDB:HMDB0000071); Drug related(DrugBank:DB02380)	0
NA	NA	3-(Hydroxymethyl)-6,7-dimethylquinolin-2-ol	Unknown	NA	0
NA	NA	4-Hydroxyquinoline-2-carbaldehyde	Unknown	NA	0
HMDB0032985	C04294	4-Methyl-5-thiazoleethanol	Microbiota; Food related; Drug related	Microbiota(BIGG:4mhetz ChEBI:17957 KEGG:C04294); Food related(FooDB:FDB030512 HMDB:HMDB0032985); Drug related(DrugBank:DB02969)	0
HMDB0039353	C10796	alpha-Chaconine	Food related	Food related(FooDB:FDB018909 HMDB:HMDB0039353 T3DB:T3D4050)	0
HMDB0028713	NA	Arg-Leu	Food related	Food related(FooDB:FDB111770)	0
NA	NA	Benzyldimethyltetradecylammonium cation	Unknown	NA	0
HMDB0000619	C00695	Cholic Acid	Host; Microbiota; Food related; Drug related	Microbiota(BIGG:cholate KEGG:C00695,D10699); Food related(FooDB:FDB012810 HMDB:HMDB0000619 T3DB:T3D4343); Drug related(DrugBank:DB02659 KEGG:C00695,D10699)	0
HMDB0000097	C00114	Choline cation	Host; Microbiota; Food related; Drug related	Microbiota(BIGG:chol ChEBI:15354 KEGG:C00114,D07690); Food related(FooDB:FDB000710 HMDB:HMDB0000097); Drug related(DrugBank:DB00122 KEGG:C00114,D07690)	0
HMDB0005038	C07572	Citalopram	Host; Food related; Drug related; Environment	Food related(FooDB:FDB023605 T3DB:T3D2715); Drug related(DrugBank:DB00215 KEGG:C07572,D07704 T3DB:T3D2715); Environment(HMDB:HMDB0005038 T3DB:T3D2715)	0
HMDB0031404	C00571	Cyclohexylamine	Food related	Food related(FooDB:FDB003478 HMDB:HMDB0031404)	0
NA	NA	D-erythro-N-stearoylsphingosine	Unknown	NA	0
HMDB0015102	D03693	Desloratadine	Drug related; Environment	Drug related(DrugBank:DB00967 KEGG:D03693 T3DB:T3D4557); Environment(T3DB:T3D4557)	1
HMDB0000579	NA	Deuteroporphyrin IX	Food related	Food related(FooDB:FDB022126)	0
NA	NA	Ethylhexadecyldimethylammonium cation	Unknown	NA	0
NA	NA	Eutylone	Unknown	NA	0
HMDB0028800	NA	Gln-Ile	Food related	Food related(FooDB:FDB111848)	0
HMDB0028844	NA	Gly-Ile	Food related	Food related(FooDB:FDB098410)	0
HMDB0028854	NA	Gly-Val	Food related	Food related(FooDB:FDB111886)	0
HMDB0001842	C17349	Guanidine	Food related; Drug related	Food related(FooDB:FDB005416 HMDB:HMDB0001842 T3DB:T3D4172); Drug related(DrugBank:DB00536 T3DB:T3D4172)	0
HMDB0000668	NA	Hematoporphyrin	Food related	Food related(FooDB:FDB022173)	0
NA	C03097	Heptadecasphinganine	Unknown	NA	0
HMDB0000870	C00388	Histamine	Host; Microbiota; Food related; Drug related; Environment	Microbiota(BIGG:hista HMDB:HMDB0000870 KEGG:C00388,D08040); Food related(FooDB:FDB012596 HMDB:HMDB0000870); Drug related(DrugBank:DB05381 KEGG:C00388,D08040); Environment(HMDB:HMDB0000870)	0
NA	C06356	Indole-6-carboxaldehyde	Unknown	NA	0
HMDB0256623	D05523	Lidocaine-N-Oxide	Drug related	Drug related(DrugBank:DB06153 KEGG:D05523)	0
HMDB0000172	C00407	L-Isoleucine	Host; Microbiota; Food related; Drug related; Environment	Microbiota(BIGG:ile__L ChEBI:17191 KEGG:C00407,D00065); Food related(FooDB:FDB012397 HMDB:HMDB0000172 T3DB:T3D4364); Drug related(DrugBank:DB00167 KEGG:C00407,D00065 T3DB:T3D4364); Environment(HMDB:HMDB0000172 T3DB:T3D4364)	0
HMDB0000761	C03990	Lithocholic acid	Food related	Food related(FooDB:FDB022230 HMDB:HMDB0000761 T3DB:T3D4963)	0
HMDB0000159	C00079	L-Phenylalanine	Host; Microbiota; Food related; Drug related; Environment	Microbiota(BIGG:phe__L ChEBI:17295 KEGG:C00079,D00021); Food related(FooDB:FDB004940 HMDB:HMDB0000159 T3DB:T3D4366); Drug related(DrugBank:DB00120 KEGG:C00079,D00021 T3DB:T3D4366); Environment(HMDB:HMDB0000159 T3DB:T3D4366)	0
HMDB0000158	C00082	L-Tyrosine	Host; Microbiota; Food related; Drug related; Environment	Microbiota(BIGG:tyr__L ChEBI:17895 KEGG:C00082,D00022); Food related(FooDB:FDB000446 HMDB:HMDB0000158); Drug related(DrugBank:DB00135 KEGG:C00082,D00022); Environment(HMDB:HMDB0000158)	0
HMDB0000883	C00183	L-Valine	Host; Microbiota; Food related; Drug related; Environment	Microbiota(BIGG:val__L ChEBI:16414 KEGG:C00183,D00039); Food related(FooDB:FDB004905 HMDB:HMDB0000883 T3DB:T3D4370); Drug related(DrugBank:DB00161 KEGG:C00183,D00039 T3DB:T3D4370); Environment(HMDB:HMDB0000883)	0
HMDB0037138	C00897	Maltose	Microbiota; Food related	Microbiota(BIGG:malt); Food related(FooDB:FDB016133 HMDB:HMDB0037138)	0
HMDB0002379	NA	Mesoporphyrin IX	Food related	Food related(FooDB:FDB022986)	0
HMDB0001921	C07151	Metformin	Food related; Drug related; Environment	Food related(FooDB:FDB022739 T3DB:T3D3522); Drug related(DrugBank:DB00331 KEGG:C07151,D04966 T3DB:T3D3522); Environment(HMDB:HMDB0001921 T3DB:T3D3522)	0
HMDB0000696	C00073	Methionine	Host; Microbiota; Food related; Drug related	Microbiota(BIGG:met__L ChEBI:16643 KEGG:C00073,D00019); Food related(FooDB:FDB012683 HMDB:HMDB0000696); Drug related(DrugBank:DB00134 KEGG:C00073,D00019)	0
HMDB0001020	C02846	N,N-Dimethylaniline	Food related	Food related(FooDB:FDB005128 HMDB:HMDB0001020)	0
NA	C18956	N-Acetyldihydrosphingosine	Unknown	NA	1
HMDB0001488	C00253	Nicotinate	Host; Microbiota; Food related; Drug related; Environment	Microbiota(BIGG:nac ChEBI:15940 KEGG:C00253,D00049); Food related(FooDB:FDB001014 HMDB:HMDB0001488 T3DB:T3D2841); Drug related(DrugBank:DB00627 KEGG:C00253,D00049 T3DB:T3D2841); Environment(HMDB:HMDB0001488 T3DB:T3D2841)	0
NA	C06338	N-Methyl-2-pyrrolidone	Drug related	Drug related(DrugBank:DB04745)	0
HMDB0003633	C02442	N-Methyltyramine	Microbiota; Food related	Microbiota(BIGG:C02442); Food related(FooDB:FDB000435 HMDB:HMDB0003633)	0
HMDB0029586	NA	n-Octadecylamine	Food related	Food related(HMDB:HMDB0029586)	0
HMDB0060540	NA	Norverapamil	Unknown	NA	0
HMDB0240311	C06342	O-Benzyl-L-serine	Unknown	NA	0
HMDB0000222	C02990	Palmitoyl-L-carnitine	Host; Microbiota; Food related	Microbiota(KEGG:C02990); Food related(FooDB:FDB021910 HMDB:HMDB0000222)	0
HMDB0000210	C00864	Pantothenic acid	Host; Microbiota; Food related; Drug related	Microbiota(BIGG:pnto__R ChEBI:46905,7916 KEGG:C00864,D07413); Food related(FooDB:FDB030151 HMDB:HMDB0000210); Drug related(DrugBank:DB01783 KEGG:C00864,D07413)	0
HMDB0256205	C10830	Peimine	Unknown	NA	0
HMDB0012275	C05332	Phenylethylamine	Host; Microbiota; Food related; Drug related	Microbiota(BIGG:peamn ChEBI:18397 HMDB:HMDB0012275 KEGG:C05332); Food related(FooDB:FDB010580 HMDB:HMDB0012275); Drug related(DrugBank:DB04325)	0
HMDB0029377	C03882	Piperine	Microbiota; Food related; Drug related	Microbiota(ChEBI:28821); Food related(FooDB:FDB000449 HMDB:HMDB0029377); Drug related(DrugBank:DB12582)	0
NA	C18956	Promecarb	Unknown	NA	0
NA	C11166	Quinolin-2-ol	Food related; Drug related; Environment	Food related(FooDB:FDB020359 T3DB:T3D3629); Drug related(DrugBank:DB00815 KEGG:C11166,D01045 T3DB:T3D3629); Environment(T3DB:T3D3629)	0
NA	NA	Quinoline-2,6-diol	Unknown	NA	0
NA	D02851	Quinoline-2,8-diol	Drug related	Drug related(KEGG:D02851)	0
NA	NA	Roquefortine A	Unknown	NA	0
HMDB0005010	C07246	Sertraline	Food related; Drug related; Environment	Food related(FooDB:FDB023583 T3DB:T3D2985); Drug related(DrugBank:DB01104 KEGG:C07246,D02360 T3DB:T3D2985); Environment(T3DB:T3D2985)	0
HMDB0003236	C06543	Solanidine	Food related	Food related(FooDB:FDB012098 HMDB:HMDB0003236)	0
HMDB0013078	NA	Stearoyl ethanolamide	Food related	Food related(FooDB:FDB029286 HMDB:HMDB0013078)	0
HMDB0301980	C01460	TAG 39:3	Food related; Drug related	Food related(FooDB:FDB001706); Drug related(DrugBank:DB16836)	0
HMDB0001889	C07130	Theophylline	Microbiota; Food related; Drug related; Environment	Microbiota(ChEBI:28177 KEGG:C07130,D00371); Food related(FooDB:FDB000453 HMDB:HMDB0001889 T3DB:T3D4780); Drug related(DrugBank:DB00277 KEGG:C07130,D00371 T3DB:T3D4780); Environment(T3DB:T3D4780)	0
HMDB0029065	NA	Thr-Leu	Food related	Food related(FooDB:FDB112071)	0
HMDB0034731	C10826	Tomatidine	Food related	Food related(FooDB:FDB013270 HMDB:HMDB0034731)	0
HMDB0030388	C16431	trans-Zeatin	Food related	Food related(FooDB:FDB002240 HMDB:HMDB0030388)	1
HMDB0259220	C03584	Trihydroxycholestanoic acid	Drug related	Drug related(DrugBank:DB04129)	0
HMDB0000303	C00398	Tryptamine	Host; Microbiota; Food related; Drug related	Microbiota(BIGG:trypta KEGG:C00398); Food related(FooDB:FDB000917); Drug related(DrugBank:DB08653)	0
HMDB0000929	C00078	Tryptophan	Host; Microbiota; Food related; Drug related; Environment	Microbiota(BIGG:trp__L ChEBI:16828 KEGG:C00078,D00020); Food related(FooDB:FDB002250 HMDB:HMDB0000929 T3DB:T3D4369); Drug related(DrugBank:DB00150 KEGG:C00078,D00020 T3DB:T3D4369); Environment(HMDB:HMDB0000929)	0
HMDB0000306	C00483	Tyramine	Host; Microbiota; Food related; Drug related	Microbiota(BIGG:tym ChEBI:15760 HMDB:HMDB0000306 KEGG:C00483); Food related(HMDB:HMDB0000306 T3DB:T3D4435); Drug related(DrugBank:DB08841)	0

## Sheet: B_Diff_Metabolites
Supplementary Data S4B
HMDBID	KEGGID	Name	FC	Pvalue	FDR
HMDB0002927	C09789	Naringin	0.863826649101004	0.000244044203124949	0.03663562976042923
HMDB0000072	C00417	Aconitic acid	1.19689086302322	0.000494285614301654	0.03663562976042923
HMDB0253041	D07202	Halometasone	0.827964461582865	0.000494285614301654	0.03663562976042923
HMDB0000267	C01879	Pyroglutamic acid	1.11476203508557	0.000567169114436976	0.03663562976042923
HMDB0000765	C00392	Mannitol	1.07019629955	0.000625675829462631	0.03663562976042923
HMDB0094692	C02721	N-Methylalanine	1.09839707879893	0.000625675829462631	0.03663562976042923
HMDB0000148	C00025	Glutamic acid	1.08301024526581	0.000689380129900557	0.03663562976042923
HMDB0002322	C01672	1,5-Pentanediamine	1.09443227912107	0.000956569473773092	0.04215813951226884
HMDB0062660	C01046	N-Methylglutamic acid	1.11518347076083	0.00143558093998384	0.04215813951226884
NA	NA	3-O-Methyluridine	1.17487366379491	0.0014480206712	0.04215813951226884
HMDB0002641	C01772	2-Hydroxycinnamic acid	1.09614106268597	0.0018555655701504	0.04215813951226884
HMDB0000729	NA	2-Hydroxyisobutyric acid	1.08707772043824	0.0018555655701504	0.04215813951226884
HMDB0000671	C02043	Indolelactic acid	1.14418089765938	0.00189598321556072	0.04215813951226884
HMDB0002931	NA	N-Acetylserine	1.1130946527339	0.0019931255618524	0.04215813951226884
NA	NA	6,6-Dihydroxy-5,5-dimethoxybiphenyl-3,3-dicarboxylic acid	0.946815610547691	0.00201695703095607	0.04215813951226884
HMDB0000139	C00258	Glyceric acid	1.10957402696212	0.00201695703095607	0.04215813951226884
HMDB0030388	C16431	trans-Zeatin	0.84971106288308	0.00201695703095607	0.04215813951226884
NA	NA	2-{[2-Hydroxy-1,1-bis(hydroxymethyl)ethylammonio}ethanesulfonate	1.1723263442523	0.00206840219870766	0.04215813951226884
HMDB0000112	C00334	gamma-Aminobutyric acid	1.25877030735008	0.00237558665894932	0.04215813951226884
HMDB0001370	C00666	2,6-Diaminopimelic acid	1.21705681507708	0.00241539556494803	0.04215813951226884
HMDB0001238	C00978	N-Acetylserotonin	1.08105659680387	0.00241539556494803	0.04215813951226884
NA	C07728	4,6-Dihydroxypyrimidine	1.14242029162894	0.00270687102289011	0.04215813951226884
HMDB0002923	C00252	Methyl-4-hydroxy-3-methoxybenzoate	1.05548431908856	0.00301325650526861	0.04215813951226884
HMDB0015102	D03693	Desloratadine	1.0740861544622	0.00302647713133442	0.04215813951226884
NA	C06338	2-Hydroxyquinoline	1.16732362468094	0.00302647713133442	0.04215813951226884
HMDB0000252	C00319	Glucuronic acid A	1.0733723896253	0.00313912514456357	0.04215813951226884
HMDB0001871	C09727	Epicatechin	0.850606070291926	0.00325524395836438	0.04215813951226884
NA	NA	13-Hydroxy-9Z,11E-octadecadienoic acid	0.887908990135224	0.00325524395836438	0.04215813951226884
HMDB0061881	C02129	4-Acetylbutyric acid	1.07189814023208	0.00350265918033091	0.04215813951226884
HMDB0000682	NA	Indoxyl sulfate	1.12743658284361	0.00351317829268907	0.04215813951226884
HMDB0003224	C01801	2-Deoxyribose	1.0856626086613	0.00351317829268907	0.04215813951226884
NA	C18956	N-Acetyldihydrosphingosine	1.10970658715142	0.00404037135735001	0.045734047917393654
HMDB0000565	C00880	Galactonic acid	1.1303672379224	0.00407999362685856	0.045734047917393654
HMDB0000226	C00295	Orotic acid	1.1585310642288	0.00417999362685856	0.045734047917393654
HMDB0010738	C16358	1-Methylxanthine	1.03915973213155	0.00439046016106183	0.04666431942614288
HMDB0000783	NA	2-Propanamidoacetic acid	1.08076688651781	0.00539046016106183	0.055701421664305584
HMDB0013078	NA	Stearoyl ethanolamide	1.07739957231217	0.00668406561814097	0.06720195702563354
HMDB0000220	C00249	Palmitic acid	1.04969135168495	0.00717617281606316	0.07025095493619725
HMDB0000186	C00243	N-Carbobenzyloxyleucine	1.08182673151177	0.00956569473773092	0.09124201134451031
HMDB0244272	D07666	10-Hydroxydecanoic acid	1.07304952968379	0.0143558093998384	0.13350902741849713
HMDB0255868	C01118	O-Succinylhomoserine	1.06640973299466	0.0201695703095607	0.18300195500381902
HMDB0004230	C05942	Pyrrole-2-carboxylic acid	1.08066393690374	0.0301325650526861	0.2668884333237912
NA	C06356	Indole-6-carboxaldehyde	1.08157342881407	0.0407999362685856	0.3529668905096242
HMDB0031340	C02824	Cyclohexanesulfamic acid	1.25701014245983	0.0543988603442348	0.45991763745580333
HMDB0014681	C07204	Vincristine	0.92194975585287	0.0739988286020526	0.5641730844761376
HMDB0006695	NA	Proline-hydroxyproline	1.13316697123137	0.0740720066686934	0.5641730844761376
HMDB0015108	D01966	Ezetimibe	0.892148274198552	0.0763317873608978	0.5641730844761376
HMDB0001051	C02154	Glyceraldehyde	1.04671474983768	0.0763317873608978	0.5641730844761376
HMDB0012275	C05332	Phenylethylamine	1.07478699393813	0.0763317873608978	0.5641730844761376
HMDB0038457	C16952	Dihydrocapsaicin	0.824382738702652	0.0789674165935357	0.5641730844761376
HMDB0000197	C00954	3-Indoleacetic acid	1.12303475434718	0.0814623853552557	0.5641730844761376
HMDB0000292	C00385	Xanthine	1.02678025577688	0.0814623853552557	0.5641730844761376
HMDB0246588	NA	4-Thiouridine	1.13733283807145	0.0814808060301402	0.5641730844761376
HMDB0244272	C02774	2,3-Dihydroxybenzoic acid A	1.06329410663941	0.0868613309130292	0.5641730844761376
HMDB0000428	NA	3-Hydroxyglutaric acid	1.19602467871099	0.0868613309130292	0.5641730844761376
HMDB0246466	C00650	4-Hydroxyquinoline	1.07707227737511	0.0868613309130292	0.5641730844761376
HMDB0000244	C00255	Riboflavin	1.03108420656538	0.0868613309130292	0.5641730844761376
HMDB0035268	C06578	4-Isopropylbenzoic acid	0.871024694286632	0.0894628470073277	0.5641730844761376
HMDB0000884	NA	5-Methyluridine	0.86279522799031	0.0894790644733659	0.5641730844761376
HMDB0000191	C00049	Aspartic acid	1.10637453681057	0.0984985713149445	0.581610611573958
HMDB0000661	C00489	Glutaric acid	1.0342075397569	0.0984985713149445	0.581610611573958
HMDB0000177	C00135	Histidine	1.05389878338731	0.0984985713149445	0.581610611573958
HMDB0000156	C03668	Malic acid	1.21433903194382	0.0984985713149445	0.581610611573958
HMDB0006038	NA	3-O-Methylguanosine	1.08425629593895	0.101089382575253	0.5875820362186581
HMDB0000754	C20827	beta-Hydroxyisovaleric acid	1.04664780995872	0.104753938513155	0.5903372637679596
HMDB0000222	C02990	Palmitoyl-L-carnitine	1.08062492306789	0.104753938513155	0.5903372637679596
HMDB0000122	C00221	Glucose	1.03927572679954	0.111311760195797	0.5903372637679596
HMDB0000532	NA	N-Acetylglycine	1.09108961204002	0.111311760195797	0.5903372637679596
HMDB0028800	NA	Gln-Ile	0.951247251284334	0.111311760195797	0.5903372637679596
HMDB0000808	NA	Butyrylglycine	1.05900583410582	0.118180156616396	0.5903372637679596
HMDB0014420	D01204	Olmesartan	0.795030246501176	0.118180156616396	0.5903372637679596
HMDB0014980	C07359	Oxazepam	0.898570606512342	0.118180156616396	0.5903372637679596
NA	C03097	Heptadecasphinganine	1.05379839433819	0.118180156616396	0.5903372637679596
HMDB0256205	C10830	Peimine	0.884973237236564	0.118180156616396	0.5903372637679596
HMDB0015126	C07356	Oxaprozin	0.800591248237368	0.120719744391525	0.5903372637679596
HMDB0004704	C14828	9,10-Dihydroxy-12Z-octadecenoic acid	0.910050355673566	0.124263826663609	0.5903372637679596
HMDB0000258	C00089	Sucrose	0.943783524469855	0.125367322144271	0.5903372637679596
HMDB0000210	C00864	Pantothenic acid	1.0357694160778	0.125367322144271	0.5903372637679596
HMDB0029377	C03882	Piperine	0.764646136426773	0.125367322144271	0.5903372637679596
NA	NA	2-Dodecoxyethyl hydrogen sulfate	0.927109242171179	0.132881012950715	0.5955630941887468
HMDB0000653	C18043	Cholesterol 3-sulfate	0.988712480356986	0.132881012950715	0.5955630941887468
HMDB0002757	C00506	Cysteic Acid	1.09966167301438	0.132881012950715	0.5955630941887468
HMDB0000528	C00337	Dihydroorotic acid	1.24386533969608	0.132881012950715	0.5955630941887468
HMDB0014659	C01779	Albendazole	1.06506148314788	0.135344585859153	0.5993831659476776
HMDB0000230	C19910	N-Acetylneuraminic acid	1.14192429126635	0.143214661319511	0.6224463002297704
HMDB0061112	NA	3-Carboxy-4-methyl-5-propyl-2-furanpropionic acid	1.0315927109903	0.147258020987847	0.6224463002297704
HMDB0000812	C01042	N-Acetylaspartic acid	1.10731904232016	0.14891860408723	0.6224463002297704
HMDB0000214	C00077	Ornithine	1.09476067906556	0.14891860408723	0.6224463002297704
HMDB0001366	C15587	Purine	0.973202220243849	0.14891860408723	0.6224463002297704
HMDB0000472	C00643	5-Hydroxytryptophan	1.03718372937512	0.151346675750247	0.6250766231549849
NA	C18347	Benzylsuccinic acid	0.905247240071974	0.157457048083716	0.6250766231549849
NA	NA	Methioninesulfoxide	1.02379330462081	0.157457048083716	0.6250766231549849
HMDB0259220	C03584	Trihydroxycholestanoic acid	1.08820717412694	0.157457048083716	0.6250766231549849
HMDB0013678	NA	4-Hydroxyhippuric acid	0.936349278835365	0.159764098324761	0.6250766231549849
HMDB0061881	C02129	4-Hydroxymandelonitrile	1.17154171398119	0.164243864776912	0.6250766231549849
HMDB0001032	C04555	Dehydroepiandrosterone sulfate	0.937620624763432	0.164307927575588	0.6250766231549849
HMDB0000448	C06104	Adipic acid	1.05372823920114	0.166351036807375	0.6250766231549849
HMDB0010731	NA	beta-Hydroxymyristic acid	1.09497769977133	0.166351036807375	0.6250766231549849
NA	NA	Ketoisovaleric acid	1.11973105338198	0.166351036807375	0.6250766231549849
HMDB0001842	C17349	Guanidine	1.01348411117921	0.172827227107886	0.6429172848413359
NA	NA	D-erythro-N-stearoylsphingosine	1.07631683927001	0.17560719891483	0.646790871250661
HMDB0033585	NA	6-Methyl-1,2,3-oxathiazin-4(3H)-one 2,2-dioxide	1.58045784199246	0.182737538808963	0.6652015114023907
HMDB0000300	C00106	Uracil	1.02216937703496	0.185231524659234	0.6652015114023907
NA	C06338	2-Ketogluconic acid	1.1097643188606	0.195229893716688	0.6652015114023907
HMDB0001138	C00624	N-Acetylglutamic acid	1.14036233469735	0.195229893716688	0.6652015114023907
HMDB0000512	C03519	N-Acetylphenylalanine	1.05759313655834	0.195229893716688	0.6652015114023907
HMDB0000097	C00114	Choline cation	0.985011924059295	0.195229893716688	0.6652015114023907
HMDB0000761	C03990	Lithocholic acid	0.963683936138521	0.195229893716688	0.6652015114023907
HMDB0002586	NA	Chenodeoxycholic acid 3-sulfate	0.547320816058501	0.196771751245423	0.6652015114023907
HMDB0011741	NA	gamma-Glutamyltyrosine	0.968496683647033	0.202800230093389	0.6652015114023907
HMDB0000328	NA	12-Ketodeoxycholic acid	0.957257922889143	0.205607481331798	0.6652015114023907
HMDB0003312	C10208	Daidzein	1.05130714801182	0.205607481331798	0.6652015114023907
HMDB0000195	C00294	Inosine	1.03022389503364	0.205607481331798	0.6652015114023907
HMDB0001879	C01405	O-Acetylsalicylic acid	1.03494454940369	0.205607481331798	0.6652015114023907
HMDB0240311	C06342	2,8-Quinolinediol	0.760532486790829	0.216369308816369	0.6652015114023907
HMDB0000014	C00881	2-Deoxycytidine	1.03324442770759	0.216369308816369	0.6652015114023907
HMDB0000375	C11457	3-(3-Hydroxyphenyl)propionic acid	0.962600777064783	0.216369308816369	0.6652015114023907
HMDB0000133	C00387	Guanosine	1.0566447384336	0.216369308816369	0.6652015114023907
HMDB0000162	C00148	Proline	1.0523709170968	0.216369308816369	0.6652015114023907
HMDB0000167	C00188	Threonine	0.963028030458328	0.216369308816369	0.6652015114023907
NA	D02851	Quinoline-2,8-diol	0.958811859470194	0.216369308816369	0.6652015114023907
HMDB0002655	C10084	Isorhamnetin	0.876349857733057	0.224344320575378	0.6825588806703
HMDB0000528	C00337	Glucuronic acid B	1.102973513857	0.2275196268901	0.6825588806703
HMDB0000243	C00022	Pyruvic acid	1.04670541158646	0.2275196268901	0.6825588806703
HMDB0247933	C03248	Acetylenedicarboxylic acid	0.964129677995426	0.239062488321211	0.7002460287833897
HMDB0251662	C13776	E-4031	1.03736253374329	0.239062488321211	0.7002460287833897
HMDB0000132	C00242	Guanine	1.07543312367873	0.239062488321211	0.7002460287833897
HMDB0060374	C05353	2-Amino-3-methoxybenzoic acid	1.07630130765785	0.247476652453328	0.7036457679803488
HMDB0002368	C08323	Nervonic acid	1.08105294574347	0.247476652453328	0.7036457679803488
HMDB0000161	C00041	Alanine	1.01727659229081	0.251001115754523	0.7036457679803488
HMDB0000206	C02727	N-epsilon-Acetyllysine	1.00569332850207	0.251001115754523	0.7036457679803488
HMDB0001889	C07130	Theophylline	0.908683055282923	0.251001115754523	0.7036457679803488
HMDB0005010	C07246	Sertraline	1	0.252431240409919	0.7036457679803488
HMDB0014444	C07417	Penciclovir	0.961987761505132	0.253463798143459	0.7036457679803488
NA	NA	LPG 15:0	0.96548339667825	0.259576431507978	0.7152772779330949
HMDB0000622	NA	Ethylmalonic acid	1.01973192963594	0.26333849264901	0.7167410998175263
HMDB0013713	NA	N-Acetyltryptophan	0.939127357932072	0.265887827351663	0.7167410998175263
HMDB0000299	C01762	Xanthosine	1.12723447141853	0.265887827351663	0.7167410998175263
NA	C01987	2-Aminophenol	1.0277018149202	0.276076713869652	0.7269523455126162
HMDB0000517	C00062	Arginine	1.0855943441214	0.276076713869652	0.7269523455126162
HMDB0000619	C00695	Cholic Acid	0.931008939444771	0.276076713869652	0.7269523455126162
HMDB0000237	C00163	Propionic acid	1.04320667821335	0.278673552393883	0.7269523455126162
HMDB0000943	C01620	Threonic acid	1.08068757369101	0.285220799646418	0.7269523455126162
HMDB0000752	NA	3-Methylglutaric acid	1.02955128779334	0.2892175998276	0.7269523455126162
HMDB0000623	C02678	Dodecanedioic acid	1.03445639007399	0.2892175998276	0.7269523455126162
HMDB0014787	C07312	Stavudine	1.05197317303635	0.2892175998276	0.7269523455126162
HMDB0000036	C05122	Taurocholic acid	0.942553879200198	0.2892175998276	0.7269523455126162
NA	NA	1-Hexadecylpyridinium cation	0.86547879209507	0.2892175998276	0.7269523455126162
NA	NA	(2-oxo-2,3-dihydro-1H-indol-3-yl)acetic acid	0.7872242932155	0.291871278470652	0.7286987623562586
HMDB0015000	D08668	Vardenafil	1.02559714308801	0.298625168998496	0.7331582628000312
HMDB0034367	NA	gamma-Glutamylmethionine	1.03782276349101	0.302762028377349	0.7331582628000312
HMDB0001314	C00942	LPE 14:0	0.984216608317471	0.302762028377349	0.7331582628000312
HMDB0000303	C00398	Tryptamine	1.13396202209685	0.302762028377349	0.7331582628000312
HMDB0000127	C00191	Lactose A	1.03893494335106	0.305458129723011	0.7331582628000312
NA	NA	Guanosine-3,5-cyclic monophosphate	1.04296538507957	0.305482609500013	0.7331582628000312
HMDB0141782	C02666	Ginkgolic acid I	0.937738190619463	0.312443695647509	0.7450580434671369
NA	NA	Glu-Val-Phe	1.05102112156488	0.316710571761764	0.7456729917428874
NA	NA	Roquefortine A	1.03821055528439	0.316710571761764	0.7456729917428874
HMDB0031057	NA	2-Hydroxypalmitic acid	1.04484448116694	0.31950847980513	0.7475292735063418
HMDB0245045	C02497	1,4-Butynediol	1.02179781602657	0.326676970345117	0.7523058298662846
HMDB0000870	C00388	Histamine	1.06337992826005	0.326676970345117	0.7523058298662846
NA	C12271	Cellobiose B	1.02447771293799	0.331062812996644	0.7523058298662846
HMDB0000767	C02067	Pseudouridine	1.0352288054262	0.331062812996644	0.7523058298662846
HMDB0014649	D02486	Nitazoxanide	0.957316480575559	0.341251563371493	0.7523058298662846
HMDB0002712	C07326	1,5-Anhydrosorbitol	0.985979046150773	0.341300443844707	0.7523058298662846
HMDB0245045	C02497	1-Palmitoyl-2-hydroxy-sn-glycero-3-phospho-(1-rac-glycerol)	0.9617686761608	0.341324880194917	0.7523058298662846
HMDB0000954	C01494	Ferulic acid	0.951815991724385	0.341324880194917	0.7523058298662846
HMDB0035140	C06082	Abscisic acid	1.02096564771974	0.345818002438534	0.7523058298662846
HMDB0000015	C05488	Cortodoxone	0.933087223428664	0.345818002438534	0.7523058298662846
HMDB0001266	C08356	Sorbose	1.02352864996418	0.345818002438534	0.7523058298662846
HMDB0000579	NA	Deuteroporphyrin IX	0.971197356985201	0.345818002438534	0.7523058298662846
HMDB0034170	C06202	2-Hydroxybenzaldehyde	1.06859264815953	0.356386588142735	0.7586579794203738
HMDB0030819	C09263	6,7-Dihydroxycoumarin	0.929903360853475	0.356386588142735	0.7586579794203738
HMDB0033896	NA	Anacardic acid diene	0.971195411298565	0.356386588142735	0.7586579794203738
NA	C13154	Dehydrocholic acid	0.927666013538756	0.360974361175823	0.7586579794203738
HMDB0011171	NA	gamma-Glutamylleucine	1.06508275816805	0.360974361175823	0.7586579794203738
HMDB0000684	C00328	L-Kynurenine	1.00101318387346	0.360974361175823	0.7586579794203738
HMDB0028829	NA	Glu-Thr	1.05233409193773	0.364072152195677	0.7608698911055722
HMDB0000422	NA	2-Methylglutaric acid	1.02229548634361	0.376529759738485	0.7612449490365023
HMDB0028925	NA	Leu-Asp	1.04707804367102	0.376529759738485	0.7612449490365023
HMDB0011745	C02712	N-Acetylmethionine	1.02648768933406	0.376529759738485	0.7612449490365023
NA	NA	PE-Cer 23:3;2O/18:2;O	0.958124683785715	0.376529759738485	0.7612449490365023
HMDB0301980	C01460	TAG 39:3	0.973473573159328	0.376529759738485	0.7612449490365023
HMDB0029065	NA	Thr-Leu	0.97026991798736	0.376529759738485	0.7612449490365023
HMDB0000216	C00547	Norepinephrine	1.03694978404648	0.379727239386498	0.7635596381177149
HMDB0246466	C06343	4-Pregnen-17.alpha., 20.alpha.-diol-3-one	0.984168653727792	0.387672247187218	0.7725022953899742
HMDB0028691	NA	Ala-Leu	1.04570171945608	0.392481004915874	0.7725022953899742
HMDB0000568	C01904	Arabitol	1.02412878982003	0.392481004915874	0.7725022953899742
HMDB0000172	C00407	L-Isoleucine	1.00395186930298	0.392481004915874	0.7725022953899742
HMDB0060374	C05831	2-Aminonicotinic acid	1.02191908997229	0.408824540210635	0.7920975466581054
HMDB0000034	C00147	Adenine	1.06140044780093	0.408824540210635	0.7920975466581054
HMDB0000187	C00716	Serine	1.01744519970312	0.408824540210635	0.7920975466581054
HMDB0003306	C00774	Phloretin	0.974358799306639	0.420728331867777	0.7955111999986744
HMDB0000479	C01152	3-Methylhistidine	1.07640556801387	0.425555722579936	0.7955111999986744
HMDB0011653	C04518	5-(Acetylamino)-2-hydroxybenzoic acid	1.03737905724812	0.425555722579936	0.7955111999986744
HMDB0030564	C10275	Piceid	0.982138202616952	0.425555722579936	0.7955111999986744
HMDB0029052	NA	Ser-Val	0.970156893375531	0.425555722579936	0.7955111999986744
NA	C11166	Quinolin-2-ol	1.36389109855203	0.425555722579936	0.7955111999986744
HMDB0003236	C06543	Solanidine	1.02964307266328	0.425555722579936	0.7955111999986744
HMDB0000782	NA	Octadecanedioic acid	1.0204037989976	0.429224691943827	0.7957572031995976
HMDB0060540	NA	Norverapamil	1.02182889590274	0.43772717015255	0.7957572031995976
NA	C06473	3-(1-Pyrazolyl)-alanine	1.05880871984306	0.437773563886207	0.7957572031995976
HMDB0000172	C00407	Isoleucine	1.00011694264003	0.442669541186297	0.7957572031995976
HMDB0002107	C01606	Phthalic acid	1.066554171573	0.442669541186297	0.7957572031995976
HMDB0001248	C00016	Flavin adenine dinucleotide	1.01983447574277	0.44644434531281	0.7957572031995976
HMDB0141782	C02666	Coniferylaldehyde	1.0499670274426	0.455281421478334	0.7957572031995976
HMDB0000017	C00847	4-Pyridoxic acid	0.995762419260412	0.460159882073463	0.7957572031995976
HMDB0028690	NA	Ala-Ile	1.04181805438579	0.460159882073463	0.7957572031995976
HMDB0005801	C05903	Kaempferol	0.987235354308859	0.460159882073463	0.7957572031995976
HMDB0003254	C06470	Muramic acid	1.04088647765771	0.460159882073463	0.7957572031995976
HMDB0000215	C00140	N-Acetyl-D-glucosamine	1.01840478636972	0.460159882073463	0.7957572031995976
HMDB0002039	C11118	Pizotifen	1.01541522123775	0.460159882073463	0.7957572031995976
NA	C11166	Sodium lauryl sulfate	0.988404524707331	0.460159882073463	0.7957572031995976
HMDB0029140	NA	Val-Val	0.959116096169016	0.460159882073463	0.7957572031995976
HMDB0259858	C01460	Vitexin	0.979773033198784	0.464101230040043	0.7957572031995976
HMDB0011621	NA	N-Cinnamoylglycine	1.03071370414059	0.464191701866432	0.7957572031995976
NA	NA	N-Methylserine	1.03639665773077	0.464191701866432	0.7957572031995976
HMDB0000089	C00475	Cytidine	1.12523711382602	0.478020268661401	0.8046314024526751
HMDB0000883	C00183	Valine	1.00341738271426	0.478020268661401	0.8046314024526751
HMDB0000071	C05512	2-Deoxyinosine	1.02104352891874	0.478020268661401	0.8046314024526751
HMDB0000929	C00078	Tryptophan	1.01260821035321	0.478020268661401	0.8046314024526751
HMDB0028700	NA	Ala-Val	1.02392132124284	0.496243114224222	0.816824949077038
HMDB0000704	C03975	Isoxanthopterin	1.00391125840104	0.496243114224222	0.816824949077038
HMDB0000215	C00140	N-Acetylglucosamine	1.01900229943306	0.496243114224222	0.816824949077038
HMDB0240226	D07402	N-Formylmethionine	1.0054093185779	0.496243114224222	0.816824949077038
HMDB0000678	NA	N-Isovalerylglycine	1.09530996175063	0.496243114224222	0.816824949077038
HMDB0032985	C04294	4-Methyl-5-thiazoleethanol	0.994541956254799	0.500689585592857	0.8169145870199246
HMDB0003633	C02442	N-Methyltyramine	0.86418740549149	0.500689585592857	0.8169145870199246
HMDB0000500	C00156	4-Hydroxybenzoic acid	1.02039490351985	0.514820482936071	0.8219451487219674
HMDB0032055	C02997	N-Acetylhistidine	0.991327616421494	0.514820482936071	0.8219451487219674
HMDB0000730	NA	N-Isobutyrylglycine	0.990064589424439	0.514820482936071	0.8219451487219674
NA	C04335	PG O-18:2_11:0	0.944359365291239	0.514820482936071	0.8219451487219674
HMDB0032609	C03005	Ribose A	1.02134509772686	0.514820482936071	0.8219451487219674
HMDB0000982	NA	5-Methylcytidine	1.0562293263194	0.519493312531415	0.8258611635114801
HMDB0000939	C00021	S-Adenosyl-homocysteine	0.944890743333254	0.52903001215312	0.8307636813890188
HMDB0000740	C07064	Lactulose	0.988658411249275	0.533743332935418	0.8307636813890188
HMDB0002005	C02989	N-Methylvaline	0.986314862458828	0.533743332935418	0.8307636813890188
HMDB0000251	C00245	Taurine	1.02361890283741	0.533743332935418	0.8307636813890188
NA	NA	3-(Hydroxymethyl)-6,7-dimethylquinolin-2-ol	0.938494176576649	0.533743332935418	0.8307636813890188
NA	NA	1-(Benzo[d[1,3dioxol-4-yl)-2-(ethylamino)propan-1-one	1.05418381697331	0.538654999137087	0.8338846560661595
HMDB0000152	C00628	Gentisinic acid	1.01055342203206	0.553002294076828	0.8338846560661595
HMDB0000719	C00263	Homoserine	1.01798696189244	0.553002294076828	0.8338846560661595
HMDB0000157	C00262	Hypoxanthine	0.997070504662609	0.553002294076828	0.8338846560661595
HMDB0014608	C07062	Toradol	0.957591389504815	0.553002294076828	0.8338846560661595
HMDB0011503	NA	1-palmitoyl-2-hydroxy-sn-glycero-3-phosphoethanolamine	1.01194172974848	0.553002294076828	0.8338846560661595
HMDB0005038	C07572	Citalopram	0.84308564242804	0.553002294076828	0.8338846560661595
HMDB0000397	C00196	3-(Hydroxymethyl)phenol	0.974373268200308	0.558144806825551	0.8338846560661595
HMDB0000562	C00791	Creatinine	1.0651059427589	0.558144806825551	0.8338846560661595
HMDB0001336	C01161	3,4-Dihydroxyphenylacetic acid	0.971695435269681	0.558164729463639	0.8338846560661595
NA	NA	Ethyl-beta-glucuronide	1.00170008721787	0.568046798119407	0.8348672052899655
NA	C18956	Promecarb	1.0281693043525	0.568046798119407	0.8348672052899655
HMDB0000646	C02479	Arabinose	1.02468628742905	0.572586903835591	0.8348672052899655
HMDB0003072	C00296	Quinic acid	0.973289886865049	0.572586903835591	0.8348672052899655
HMDB0029117	NA	Tyr-Tyr	1.03095841861314	0.572586903835591	0.8348672052899655
HMDB0039353	C10796	alpha-Chaconine	1.14056209332087	0.57783850121029	0.8348672052899655
NA	NA	N-Methyltyrosine	0.960507892673798	0.577915551630876	0.8348672052899655
HMDB0001227	C00364	Thymidine-5-monophosphate	1.0631820101218	0.587963817446015	0.8348672052899655
HMDB0247617	C19418	Carboxyibuprofen	1.05386663766639	0.588058294864806	0.8348672052899655
HMDB0012308	C00755	Vanillin	0.953732108523914	0.588058294864806	0.8348672052899655
NA	C08431	Ginkgolic acid II	0.99053140598868	0.592486403754169	0.8348672052899655
NA	NA	Gly-Tyr-Ala	0.985838880214585	0.592486403754169	0.8348672052899655
HMDB0028910	NA	Ile-Ile	1.0048719374102	0.592486403754169	0.8348672052899655
HMDB0029519	C09762	Liquiritigenin	1.01371404099078	0.592486403754169	0.8348672052899655
HMDB0001020	C02846	N,N-Dimethylaniline	0.966647725472855	0.592486403754169	0.8348672052899655
HMDB0000239	C00314	Pyridoxine	0.997092377839542	0.612688965402851	0.8600765853957002
NA	D02851	Tomelukast	0.974736407370917	0.618671380480755	0.8627981368617481
HMDB0000138	C01921	Glycocholic acid	0.964648522138686	0.63318250366467	0.8627981368617481
HMDB0033897	C10794	Histamine-trifluoromethyltoluide	0.948802464851457	0.63318250366467	0.8627981368617481
NA	D07202	LPE 18:1	1.0065540528922	0.63318250366467	0.8627981368617481
HMDB0000159	C00079	Phenylalanine	0.996329848539257	0.63318250366467	0.8627981368617481
HMDB0014359	D00382	Torasemide	0.965323305720604	0.63318250366467	0.8627981368617481
HMDB0000158	C00082	Tyrosine	1.00119751623135	0.63318250366467	0.8627981368617481
HMDB0037138	C00897	Maltose	0.832533055366893	0.63318250366467	0.8627981368617481
HMDB0028853	NA	Gly-Tyr	1.00576222639454	0.649960906018632	0.8782341156221499
HMDB0059710	NA	2-Hydroxynicotinic acid	1.02555092449294	0.653953897922945	0.8782341156221499
HMDB0000484	C06672	Vanillic acid	1.03221683055082	0.653953897922945	0.8782341156221499
HMDB0028713	NA	Arg-Leu	1.02382549336664	0.653953897922945	0.8782341156221499
HMDB0000668	NA	Hematoporphyrin	1.03768855127163	0.670308422543147	0.8841415947731642
HMDB0011103	C16356	1,7-Dimethyluric acid	0.974102713790593	0.674989819665534	0.8841415947731642
HMDB0000182	C00047	Lysine	1.02497505252695	0.674989819665534	0.8841415947731642
HMDB0015215	D04028	Orlistat	0.992896408112566	0.674989819665534	0.8841415947731642
HMDB0001015	C03145	Phenyl-beta-glucopyranoside	1.01018137147411	0.674989819665534	0.8841415947731642
HMDB0010384	C04230	1-Stearoyl-2-hydroxy-sn-glycero-3-phosphocholine	0.972817171984161	0.674989819665534	0.8841415947731642
HMDB0034731	C10826	Tomatidine	0.998003089709749	0.674989819665534	0.8841415947731642
HMDB0002302	NA	3-Indolepropionic acid	0.969674952352514	0.681880204012111	0.8900331083947555
HMDB0002404	NA	alpha-Hydroxyhippuric acid	1.01828136879156	0.692607064423794	0.8900847151296473
HMDB0244967	C02778	Otenzepad	1.00163260516038	0.692607064423794	0.8900847151296473
HMDB0001921	C07151	Metformin	0.983236688341843	0.692607064423794	0.8900847151296473
HMDB0006101	C18165	Enterolactone	0.948091137691675	0.696275946512708	0.8900847151296473
HMDB0000202	C02170	Methylmalonic acid	1.0051552625673	0.696275946512708	0.8900847151296473
HMDB0001488	C00253	Nicotinic acid	1.0015652083843	0.696275946512708	0.8900847151296473
NA	C01162	3-[3-Tert-butylsulfanyl-1-[(4-chlorophenyl)methyl-5-propan-2-ylindol-2-yl-2,2-dimethylpropanoic acid	1.04959705856466	0.703456425364873	0.896184213136071
HMDB0250451	C08431	Cordycepin	1.03267688256276	0.714337741659724	0.9020972416720574
HMDB0031404	C00571	Cyclohexylamine	1.0340420142834	0.717797805201422	0.9020972416720574
HMDB0000159	C00079	L-Phenylalanine	1.0026143840312	0.717797805201422	0.9020972416720574
HMDB0240311	C06342	O-Benzyl-L-serine	0.946820398272526	0.717797805201422	0.9020972416720574
HMDB0032702	C14752	Zeranol	0.989651880447313	0.736341129424748	0.9139829660261359
HMDB0000706	NA	Asp-Phe	1.0090468800978	0.739539980574911	0.9139829660261359
HMDB0000118	C05582	Homovanillic acid	0.975019965926233	0.739539980574911	0.9139829660261359
HMDB0001262	C01835	Maltotriose	1.0271220647509	0.739539980574911	0.9139829660261359
HMDB0006344	C04148	Phenylacetylglutamine	1.03866133011086	0.739539980574911	0.9139829660261359
NA	NA	Phlorobenzophenone	0.977563768923999	0.74740472293227	0.9206442282476969
NA	C07966	Cerivastatin	0.982908544111822	0.758473220321018	0.9257292585769481
HMDB0000669	C05852	2-Hydroxyphenylacetic acid	1.01712054632231	0.758520600883963	0.9257292585769481
HMDB0000273	C00214	Thymidine	1.0003192710608	0.761486970764909	0.9257292585769481
HMDB0001488	C00253	Nicotinate	0.986502253041135	0.761486970764909	0.9257292585769481
HMDB0029586	NA	n-Octadecylamine	0.957461161780108	0.780889787638204	0.94034687064438
HMDB0000634	C02226	Citraconic acid	1.029089329066	0.78362239220365	0.94034687064438
NA	NA	4-Hydroxyquinoline-2-carbaldehyde	0.989991536455737	0.78362239220365	0.94034687064438
NA	NA	Quinoline-2,6-diol	1.01994348207303	0.78362239220365	0.94034687064438
HMDB0248946	D01594	[(1-Benzyl-1H-indazol-3-yl)oxyacetic acid	0.988922548394357	0.805929844750068	0.9487528552121054
HMDB0029134	NA	Valylphenylalanine	1.01228925222108	0.805929844750068	0.9487528552121054
HMDB0000098	C00181	Xylose	1.00707795147965	0.805929844750068	0.9487528552121054
NA	NA	Eutylone	0.983378740503788	0.805929844750068	0.9487528552121054
HMDB0028844	NA	Gly-Ile	1.02231343683861	0.805929844750068	0.9487528552121054
HMDB0000883	C00183	L-Valine	0.994433681689863	0.805929844750068	0.9487528552121054
HMDB0001913	C07324	Omeprazole	0.988183996762901	0.814780463758636	0.9561461593634467
HMDB0001870	C00539	Benzoic acid	1.03283091450176	0.828392114182655	0.966024659799209
NA	C06338	N-Methyl-2-pyrrolidone	1.04211859347752	0.828392114182655	0.966024659799209
NA	NA	N-Methylisoleucine	1.04182521074626	0.837603563419016	0.9737141424746062
HMDB0000033	C00386	Carnosine	1.00580311895921	0.850992047667404	0.9770649436181305
HMDB0028854	NA	Gly-Val	1.00608930791698	0.850992047667404	0.9770649436181305
HMDB0000696	C00073	Methionine	0.984296677674099	0.850992047667404	0.9770649436181305
HMDB0000306	C00483	Tyramine	1.02359695471284	0.850992047667404	0.9770649436181305
NA	NA	Isomaltose A	0.970476115979995	0.872049201891024	0.9780365155205443
NA	NA	1-Methylpseudouridine	0.96472981910207	0.872055623456549	0.9780365155205443
HMDB0002379	NA	Mesoporphyrin IX	1.00025921898963	0.873711751079793	0.9780365155205443
NA	C03584	Willardiine	1.00629454001528	0.883599911849471	0.9780365155205443
HMDB0000019	C00141	N-2-Fluorenylacetamide	0.965831492884495	0.883611611085855	0.9780365155205443
HMDB0000127	C00191	Levocetirizine	1.03173981231582	0.895147860505277	0.9780365155205443
HMDB0014723	C07270	Nizatidine	0.966665330277525	0.895174247398852	0.9780365155205443
NA	NA	Ethylhexadecyldimethylammonium cation	1.09562793388174	0.895179522387429	0.9780365155205443
NA	NA	2-[4-(Acetylamino)phenyl-4-quinolinecarboxylic acid	1.0126759702432	0.896533472560499	0.9780365155205443
NA	NA	3-Deoxyuridine	0.965373642108569	0.896533472560499	0.9780365155205443
HMDB0000055	C06422	FAHFA 36:2	1.03359240853581	0.896533472560499	0.9780365155205443
HMDB0000641	C00064	Glutamine	1.02651808248951	0.896533472560499	0.9780365155205443
HMDB0000715	C01717	Kynurenic acid	1.00021795904358	0.896533472560499	0.9780365155205443
HMDB0029224	NA	N-Methylphenylalanine	1.05457801601946	0.896533472560499	0.9780365155205443
HMDB0000207	C00712	Oleic acid	0.996619375487859	0.896533472560499	0.9780365155205443
HMDB0001895	C00805	Salicylic acid	0.997613891137613	0.896533472560499	0.9780365155205443
NA	NA	Benzyldimethyltetradecylammonium cation	0.998595485601609	0.896533472560499	0.9780365155205443
HMDB0000619	C00695	Cholic acid	1.04332507481624	0.918379898546681	0.9965089225006198
HMDB0003217	C06563	8-(3-Octyl-2-oxiranyl)octanoic acid	0.979020198432749	0.930007460190919	0.9965089225006198
HMDB0005017	C11806	Pantoprazole	0.954645274747268	0.941629335714114	0.9965089225006198
HMDB0013230	NA	Epitestosterone sulfate	1.01445925552932	0.941641136514777	0.9965089225006198
HMDB0003459	C00993	Ala-Ala	1.01311453557798	0.942409545770005	0.9965089225006198
NA	NA	LPI 16:0	1.03542562632716	0.942409545770005	0.9965089225006198
HMDB0011756	C02710	N-Acetylleucine	1.00063219787566	0.942409545770005	0.9965089225006198
HMDB0002085	C10833	Syringic acid	0.944253987113543	0.942409545770005	0.9965089225006198
HMDB0256623	D05523	Lidocaine-N-Oxide	1.00809205092244	0.942409545770005	0.9965089225006198
HMDB0001431	C00534	Pyridoxamine	1.01183460565735	0.953304986505611	0.9965089225006198
HMDB0000631	C05464	Glycodeoxycholic acid	0.983706618609015	0.964954028489372	0.9965089225006198
HMDB0014878	C07937	Riluzole	0.94690887465613	0.964966441545554	0.9965089225006198
HMDB0000176	C01384	Maleic acid	1.03607213494597	0.964969985711099	0.9965089225006198
HMDB0029683	C10759	(15:3)-Anacardic acid	0.923357095402733	0.965426948986253	0.9965089225006198
HMDB0000440	C05593	3-Hydroxyphenylacetic acid	0.990788335248899	0.965426948986253	0.9965089225006198
NA	NA	4,5,7-Trihydroxyisoflavone	0.989139967346292	0.965426948986253	0.9965089225006198
HMDB0000904	C00327	Citrulline	0.986888378262189	0.965426948986253	0.9965089225006198
HMDB0000130	C00544	Homogentisic acid	1.00979802831559	0.965426948986253	0.9965089225006198
HMDB0029519	C09762	N-Methylanthranilic acid	0.984752781151608	0.9766413049491	0.9965089225006198
HMDB0000168	C00152	Asparagine	1.00211510000234	0.976642486881079	0.9965089225006198
HMDB0002123	C16361	1,3,7-Trimethyluric acid	0.942275139629305	0.987974843285848	0.9965089225006198
HMDB0000555	NA	3-Methyladipic acid	1.00669914332186	0.988472560222389	0.9965089225006198
HMDB0001856	C00230	3,4-Dihydroxybenzoic acid	0.997333138012358	0.988472560222389	0.9965089225006198
HMDB0000700	C01013	3-Hydroxypropanoic acid	0.999610471796956	0.988472560222389	0.9965089225006198
HMDB0059712	C03351	3-Isochromanone	1.02682000446323	0.988472560222389	0.9965089225006198
HMDB0014389	C07138	5-Aminosalicylic acid	0.976475088330463	0.988472560222389	0.9965089225006198
HMDB0031233	NA	Ethyl sulfate	0.917427550974101	0.988472560222389	0.9965089225006198
HMDB0000158	C00082	L-Tyrosine	0.993801126132017	0.988472560222389	0.9965089225006198
HMDB0000012	C00526	2-Deoxyuridine	1.00741323364873	1	1
NA	NA	Arachidonyl dopamine	0.985170096280216	1	1
HMDB0000095	C00055	Cytidine-5-monophosphate	1.02192977640269	1	1

## Sheet: C_MPEA_Results_Co-metabolism
Supplementary Data S4C.
No.	ID	Name	Match status	Pvalue	Metabolite ID	Metabolites	Sig. Metabolite ID	Sig. Metabolites
1	ko00480	Glutathione metabolism	3 in 32	1.11e-04	C01879; C00025; C01672; C00077	Pyroglutamic acid; Glutamic acid; 1,5-Pentanediamine; Ornithine	C01879; C00025; C01672	Pyroglutamic acid; Glutamic acid; 1,5-Pentanediamine
2	ko00630	Glyoxylate and dicarboxylate metabolism	3 in 56	5.95e-04	C00417; C00025; C00258; C00022; C00064	Aconitic acid; Glutamic acid; Glyceric acid; Pyruvic acid; Glutamine	C00417; C00025; C00258	Aconitic acid; Glutamic acid; Glyceric acid
3	ko00660	C5-Branched dibasic acid metabolism	2 in 22	2.01e-03	C00417; C00025; C00022	Aconitic acid; Glutamic acid; Pyruvic acid	C00417; C00025	Aconitic acid; Glutamic acid
4	ko00250	Alanine, aspartate and glutamate metabolism	2 in 28	3.26e-03	C00025; C00334; C00049; C01042; C00022; C00041; C00064; C00152	Glutamic acid; gamma-Aminobutyric acid; Aspartic acid; N-Acetylaspartic acid; Pyruvic acid; Alanine; Glutamine; Asparagine	C00025; C00334	Glutamic acid; gamma-Aminobutyric acid
5	ko00030	Pentose phosphate pathway	2 in 36	5.36e-03	C00258; C01801; C00221; C00022	Glyceric acid; 2-Deoxyribose; Glucose; Pyruvic acid	C00258; C01801	Glyceric acid; 2-Deoxyribose
6	ko00650	Butanoate metabolism	2 in 44	7.93e-03	C00025; C00334; C00022	Glutamic acid; gamma-Aminobutyric acid; Pyruvic acid	C00025; C00334	Glutamic acid; gamma-Aminobutyric acid
7	ko00470	D-Amino acid metabolism	2 in 56	1.26e-02	C00025; C01672; C00049; C00135; C00077; C00624; C00148; C00022; C00041; C00062; C00047; C00064	Glutamic acid; 1,5-Pentanediamine; Aspartic acid; Histidine; Ornithine; N-Acetylglutamic acid; Proline; Pyruvic acid; Alanine; Arginine; Lysine; Glutamine	C00025; C01672	Glutamic acid; 1,5-Pentanediamine
8	ko00330	Arginine and proline metabolism	2 in 63	1.58e-02	C00025; C00334; C00077; C00148; C00022; C00062	Glutamic acid; gamma-Aminobutyric acid; Ornithine; Proline; Pyruvic acid; Arginine	C00025; C00334	Glutamic acid; gamma-Aminobutyric acid
9	ko00232	Caffeine metabolism	1 in 15	4.61e-02	C16358; C00385; C16356	1-Methylxanthine; Xanthine; 1,7-Dimethyluric acid	C16358	1-Methylxanthine
10	ko00910	Nitrogen metabolism	1 in 19	58	C00025; C00064	Glutamic acid; Glutamine	C00025	Glutamic acid
11	ko00020	Citrate cycle (TCA cycle)	1 in 20	61	C00417; C00022	Aconitic acid; Pyruvic acid	C00417	Aconitic acid
12	ko00430	Taurine and hypotaurine metabolism	1 in 22	67	C00025; C00506; C00022; C00041; C05122; C00245	Glutamic acid; Cysteic Acid; Pyruvic acid; Alanine; Taurocholic acid; Taurine	C00025	Glutamic acid
13	ko00220	Arginine biosynthesis	1 in 23	0.07	C00025; C00049; C00077; C00624; C00062; C00064; C00327	Glutamic acid; Aspartic acid; Ornithine; N-Acetylglutamic acid; Arginine; Glutamine; Citrulline	C00025	Glutamic acid
14	ko00600	Sphingolipid metabolism	1 in 23	0.07	C00319	Glucuronic acid A	C00319	Glucuronic acid A
15	ko00410	beta-Alanine metabolism	1 in 25	76	C00334; C00049; C00135; C00864; C00106; C00386; C01013	gamma-Aminobutyric acid; Aspartic acid; Histidine; Pantothenic acid; Uracil; Carnosine; 3-Hydroxypropanoic acid	C00334	gamma-Aminobutyric acid
16	ko00332	Carbapenem biosynthesis	1 in 26	79	C00025; C00148	Glutamic acid; Proline	C00025	Glutamic acid
17	ko00561	Glycerolipid metabolism	1 in 30	0.09	C00258	Glyceric acid	C00258	Glyceric acid
18	ko00340	Histidine metabolism	1 in 33	99	C00025; C00049; C00135; C00388; C01152; C00386	Glutamic acid; Aspartic acid; Histidine; Histamine; 3-Methylhistidine; Carnosine	C00025	Glutamic acid
19	ko00500	Starch and sucrose metabolism	1 in 35	105	C00252; C00089	Methyl-4-hydroxy-3-methoxybenzoate; Sucrose	C00252	Methyl-4-hydroxy-3-methoxybenzoate
20	ko00720	Carbon fixation pathways in prokaryotes	1 in 44	0.13	C00417; C00022; C01013	Aconitic acid; Pyruvic acid; 3-Hydroxypropanoic acid	C00417	Aconitic acid
21	ko00260	Glycine, serine and threonine metabolism	1 in 47	138	C00258; C00049; C00114; C00188; C00022; C00078	Glyceric acid; Aspartic acid; Choline cation; Threonine; Pyruvic acid; Tryptophan	C00258	Glyceric acid
22	ko00380	Tryptophan metabolism	1 in 50	146	C00978; C00954; C00643; C00398; C00328; C00078	N-Acetylserotonin; 3-Indoleacetic acid; 5-Hydroxytryptophan; Tryptamine; L-Kynurenine; Tryptophan	C00978	N-Acetylserotonin
23	ko00760	Nicotinate and nicotinamide metabolism	1 in 51	149	C00334; C00049; C00022; C00163; C00253	gamma-Aminobutyric acid; Aspartic acid; Pyruvic acid; Propionic acid; Nicotinic acid	C00334	gamma-Aminobutyric acid
24	ko00310	Lysine degradation	1 in 52	152	C01672; C00047	1,5-Pentanediamine; Lysine	C01672	1,5-Pentanediamine
25	ko00970	Aminoacyl-tRNA biosynthesis	1 in 52	152	C00025; C00049; C00135; C00148; C00188; C00041; C00062; C00407; C00183; C00078; C00079; C00082; C00047; C00073; C00064; C00152	Glutamic acid; Aspartic acid; Histidine; Proline; Threonine; Alanine; Arginine; L-Isoleucine; Valine; Tryptophan; Phenylalanine; Tyrosine; Lysine; Methionine; Glutamine; Asparagine	C00025	Glutamic acid
26	ko00240	Pyrimidine metabolism	1 in 61	176	C00295; C00337; C00106; C00881; C00475; C00364; C02170; C00214; C00064; C01013; C00526; C00055	Orotic acid; Dihydroorotic acid; Uracil; 2-Deoxycytidine; Cytidine; Thymidine-5-monophosphate; Methylmalonic acid; Thymidine; Glutamine; 3-Hydroxypropanoic acid; 2-Deoxyuridine; Cytidine-5-monophosphate	C00295	Orotic acid
27	ko00998	Biosynthesis of various antibiotics	1 in 69	196	C00025; C00049; C00082	Glutamic acid; Aspartic acid; Tyrosine	C00025	Glutamic acid
28	ko00680	Methane metabolism	1 in 83	232	C00258; C00022; C00082; C00483	Glyceric acid; Pyruvic acid; Tyrosine; Tyramine	C00258	Glyceric acid
29	ko00860	Porphyrin metabolism	1 in 108	291	C00025; C00188	Glutamic acid; Threonine	C00025	Glutamic acid

## Sheet: D_MPEA_Results_Microbiota
Supplementary Data S4D.
No.	ID	Name	Match status	Pvalue	Metabolite ID	Metabolites	Sig. Metabolite ID	Sig. Metabolites
1	ko00300	Lysine biosynthesis	1 in 34	4.98e-02	C00666; C00263	2,6-Diaminopimelic acid; Homoserine	C00666	2,6-Diaminopimelic acid
2	ko00946	Degradation of flavonoids	1 in 35	51	C09789; C00774; C05903; C06563	Naringin; Phloretin; Kaempferol; 8-(3-Octyl-2-oxiranyl)octanoic acid	C09789	Naringin
3	ko00052	Galactose metabolism	1 in 46	67	C00880	Galactonic acid	C00880	Galactonic acid
4	ko00051	Fructose and mannose metabolism	1 in 52	75	C00392	Mannitol	C00392	Mannitol
5	ko00470	D-Amino acid metabolism	1 in 56	81	C00666; C00993	2,6-Diaminopimelic acid; Ala-Ala	C00666	2,6-Diaminopimelic acid
6	ko00680	Methane metabolism	1 in 83	118	C01046	N-Methylglutamic acid	C01046	N-Methylglutamic acid
